# Supplementary material for: Genome-Wide Investigation of the NAC Transcription Factor Family in Miscanthus sinensis and Expression Analysis Under Various Abiotic Stresses
Source: Front Plant Sci. 2021 Nov 4;12:766550. doi: 10.3389/fpls.2021.766550 (PMC8600139; doi:10.3389/fpls.2021.766550)
Supplement: Supplementary Figure S1 — The sequence information for each motif. [file Data_Sheet_1.zip]

Archive with 6 entries (5 files):
- Supplementary Material/Figure S1.tif
- Supplementary Material/Supplementary Material .doc
- Supplementary Material/Table S1 The basic information of all identified M. sinensis NAC genes (new).xlsx
- Supplementary Material/Table S2 Analysis of cis-acting element of Miscanthus sinensis SNAC genes in Miscanthus sinensis.xlsx
- Supplementary Material/Table S3 The number of homologous pairs between Miscanthus sinensis and other seven species (new).xlsx
- Supplementary Material/
