# Supplementary material for: Genome-Wide Investigation of the NAC Transcription Factor Family in Miscanthus sinensis and Expression Analysis Under Various Abiotic Stresses
Source: Front Plant Sci. 2021 Nov 4;12:766550. doi: 10.3389/fpls.2021.766550 (PMC8600139; doi:10.3389/fpls.2021.766550)
Supplement: Supplementary Figure S1 — The sequence information for each motif. [file Data_Sheet_1.zip › Supplementary Material/Table S1 The basic information of all identified M. sinensis NAC genes (new).xlsx]

## Sheet: Sheet1
	Supplementary Table S1. The basic information of all identified M. sinensis NAC genes
Gene ID	CDS length（bp）	Size（aa）	Chromosome No.	Genomic Location	MW(Da)	pI	Prediction of protein sub-cellularlocation	Prediction of membrane-bound NAC proteins
Misin01G013500.1	909	303	Chr01	2163129-2164037	33138.2	5.39	Extracellular	No
Misin01G023700.1	384	127	Chr01	3565849-3568142	13913.6	9.85	Extracellular	No
Misin01G032100.1	951	316	Chr01	4893716-4895507	35114.2	6.41	Extracellular	No
Misin01G037700.1	1272	423	Chr01	5787641-5788931	46393.2	4.36	Nuclear	No
Misin01G153600.1	744	247	Chr01	30259097-30259983	25700.2	8.73	Extracellular	No
Misin01G157900.1	1005	334	Chr01	31451612-31454185	36601.3	7.58	Extracellular	No
Misin01G226900.1	1497	498	Chr01	54037932-54039617	54663.9	7.5	Nuclear	No
Misin01G273400.1	1059	352	Chr01	89236417-89239244	38302.8	6.42	Extracellular	No
Misin01G275300.1	969	322	Chr01	89820626-89821813	33893.3	6.78	Nuclear	No
Misin01G299600.1	885	294	Chr01	100452933-100454942	32214.8	6.74	Nuclear	No
Misin01G342000.1	1023	340	Chr01	112937414-112940511	37878.2	9.92	Nuclear	No
Misin01G367500.1	1050	349	Chr01	119067634-119069611	38461.2	5.64	Extracellular	No
Misin01G367800.1	1110	369	Chr01	119151363-119154663	40080.8	9.26	Nuclear	No
Misin01G432600.1	2076	691	Chr01	133666289-133673603	77657.7	4.95	Nuclear	No
Misin01G494200.1	969	322	Chr01	146221761-146223823	35493.6	7.04	Extracellular	No
Misin01G501300.1	1113	370	Chr01	147596812-147604565	40769.1	5.09	Nuclear	No
Misin01G506400.1	2049	682	Chr01	148472595-148477084	75748.8	6.08	Extracellular	No
Misin02G018600.1	957	318	Chr02	2683979-2685753	35355.5	6.96	Extracellular	No
Misin02G019400.1	1434	477	Chr02	2868608-2870548	51376.9	8.09	Nuclear	No
Misin02G023100.1	1266	421	Chr02	3410672-3411977	46081.8	4.41	Nuclear	No
Misin02G048900.1	1101	366	Chr02	7664739-7666979	40637.4	7.22	Extracellular	No
Misin02G141400.1	1017	338	Chr02	28571540-28574056	37165.1	8.36	Extracellular	No
Misin02G146000.1	558	185	Chr02	29633187-29634443	20375.1	9.04	Nuclear	No
Misin02G218900.1	1488	495	Chr02	55030551-55032253	53801.8	7.11	Nuclear	No
Misin02G265200.1	1068	355	Chr02	85838321-85840785	38578.9	6.1	Nuclear	No
Misin02G286800.1	975	324	Chr02	94066304-94074267	35944.9	6.01	Extracellular	No
Misin02G356000.1	1125	374	Chr02	112627061-112632164	40727.5	9.03	Nuclear	No
Misin02G356100.1	543	180	Chr02	112676548-112677276	20297.4	4.9	Extracellular	No
Misin02G359000.1	1065	354	Chr02	113351166-113353162	39076.8	6.43	Nuclear	No
Misin02G485800.1	2055	684	Chr02	140577277-140581837	75730.6	6.08	Nuclear	No
Misin02G499400.1	1119	372	Chr02	143205950-143213507	40852.2	4.99	Nuclear	No
Misin02G506300.1	978	325	Chr02	144318017-144319579	35708.8	7.85	Nuclear	No
Misin03G018100.1	522	173	Chr03	4469069-4471969	19628	6.52	Extracellular	No
Misin03G063600.1	885	294	Chr03	16698295-16699778	33096	5.9	Nuclear	No
Misin03G078100.1	1065	354	Chr03	20671228-20672309	37862.1	7.97	Nuclear	No
Misin03G164500.1	927	308	Chr03	66402134-66403448	33524.1	6.58	Extracellular	No
Misin03G165300.1	1194	397	Chr03	66609806-66611397	44250.3	7.9	Extracellular	No
Misin03G203500.1	1458	485	Chr03	77855082-77856772	52769.6	8.36	Nuclear	No
Misin03G209100.1	1497	498	Chr03	79239718-79241433	54451.6	8.11	Nuclear	No
Misin03G214700.1	1146	381	Chr03	80237538-80242670	40977.1	9.02	Extracellular	No
Misin03G220900.1	846	281	Chr03	81691795-81693857	30674.3	10.44	Extracellular	No
Misin03G252100.1	984	327	Chr03	88495411-88496733	35154.2	4.57	Nuclear	No
Misin03G252400.1	1251	416	Chr03	88577168-88578535	44692.6	4.38	Nuclear	No
Misin03G257000.1	675	224	Chr03	89455904-89459235	26067.1	7.79	Nuclear	No
Misin03G257100.1	744	247	Chr03	89459290-89463171	27859.9	5.03	Nuclear	No
Misin03G302200.1	933	310	Chr03	97955077-97960965	33400.6	9.7	Extracellular	No
Misin03G364100.1	1005	334	Chr03	108622978-108625262	36633.9	6.35	Nuclear	No
Misin04G022000.1	1038	345	Chr04	4240602-4241743	36871.1	7.35	Nuclear	No
Misin04G042200.1	1065	354	Chr04	9279784-9281591	39434.7	5.58	Extracellular	No
Misin04G083600.1	897	298	Chr04	21464582-21466341	33503.4	5.16	Nuclear	No
Misin04G182500.1	918	305	Chr04	68407505-68408866	32621.8	5.79	Nuclear	No
Misin04G192000.1	1086	361	Chr04	71678588-71680893	40355	8.45	Nuclear	No
Misin04G193400.1	951	316	Chr04	72158492-72159572	34282	6.58	Nuclear	No
Misin04G232700.1	2061	686	Chr04	82664235-82667142	75163.7	4.34	Extracellular	Yes
Misin04G234100.1	1155	384	Chr04	83007005-83011207	41280.5	8.98	Nuclear	No
Misin04G242600.1	765	254	Chr04	84743873-84745984	27333.7	10.84	Nuclear	No
Misin04G272900.1	738	245	Chr04	91050183-91052698	27646.7	5.04	Nuclear	No
Misin04G273000.1	555	184	Chr04	91054697-91057681	21295.9	6.91	Extracellular	No
Misin04G277600.1	960	319	Chr04	92016978-92018288	34970.4	4.51	Nuclear	No
Misin04G398400.1	1167	388	Chr04	113585810-113588245	41686	7.72	Nuclear	No
Misin04G398900.1	1017	338	Chr04	113828221-113830660	36954.2	6.35	Nuclear	No
Misin05G005800.1	909	302	Chr05	1690145-1691946	32797.1	6.51	Nuclear	No
Misin05G036900.1	1485	494	Chr05	8075556-8081736	55001.6	8.44	Extracellular	No
Misin05G089200.1	1209	402	Chr05	19060636-19062117	43053.2	5.98	Extracellular	No
Misin05G089800.1	1317	438	Chr05	19231356-19232726	47966.2	4.67	Extracellular	No
Misin05G092000.1	1206	401	Chr05	19617772-19619217	43480.6	5.47	Nuclear	No
Misin05G092200.1	1143	380	Chr05	19687630-19690129	41255.8	8.08	Extracellular	No
Misin05G118600.1	1551	516	Chr05	27772664-27779627	57161.1	5.35	Extracellular	Yes
Misin05G217900.1	939	312	Chr05	74745064-74746002	34451.8	6.87	Extracellular	No
Misin05G218000.1	1230	409	Chr05	74747443-74749194	43150.4	8.47	Nuclear	No
Misin05G218200.1	1017	338	Chr05	74753237-74754253	36433.5	4.82	Extracellular	No
Misin05G220900.1	948	315	Chr05	75381834-75386865	34542.7	9.09	Nuclear	No
Misin05G281800.1	876	291	Chr05	90633325-90634200	32343.7	4.55	Extracellular	No
Misin05G282100.1	867	288	Chr05	90638014-90638921	32252.6	4.45	Extracellular	No
Misin05G285700.1	840	279	Chr05	91688705-91689550	30913.8	4.39	Extracellular	No
Misin05G308400.1	924	307	Chr05	96071006-96072648	34416.7	8.07	Nuclear	No
Misin05G309800.1	543	180	Chr05	96203012-96204438	19666.7	5.59	Extracellular	No
Misin05G327600.1	918	305	Chr05	99523248-99525603	32824	5.05	Nuclear	No
Misin05G362100.1	1302	433	Chr05	106427652-106430588	45976.6	8.75	Extracellular	No
Misin05G389800.1	651	217	Chr05	110731826-110732610	23718.7	10.3	Extracellular	No
Misin05G395100.1	624	207	Chr05	111624426-111625049	22937.4	5.75	Extracellular	No
Misin05G407400.1	783	260	Chr05	113489527-113491246	27376.5	8.78	Extracellular	No
Misin06G051200.1	231	76	Chr06	12630028-12630431	8554.6	4.38	Nuclear	No
Misin06G053700.1	324	107	Chr06	13307278-13307743	12803.5	9.06	Nuclear	No
Misin06G093600.1	834	277	Chr06	22992070-22994697	30675.3	9.16	Nuclear	No
Misin06G100800.1	1545	514	Chr06	25003240-25008566	56629.5	5.74	Nuclear	Yes
Misin06G217100.1	870	290	Chr06	79959908-79960808	31978.3	8.79	Extracellular	No
Misin06G217200.1	1155	384	Chr06	79961562-79963339	41069.2	8.91	Extracellular	No
Misin06G217300.1	1023	341	Chr06	79963909-79964931	37135.4	5.08	Extracellular	No
Misin06G220200.1	945	314	Chr06	80716567-80722370	34212.2	8.69	Nuclear	No
Misin06G273000.1	759	252	Chr06	93344992-93345825	28029.7	4.34	Extracellular	No
Misin06G276400.1	840	279	Chr06	93953498-93957497	30905.1	4.91	Extracellular	No
Misin06G300300.1	1188	395	Chr06	97911584-97913173	42087.1	4.65	Extracellular	No
Misin06G301900.1	930	309	Chr06	98111321-98112934	34830.2	8.42	Nuclear	No
Misin06G327200.1	900	299	Chr06	102906169-102908865	32344.5	5.19	Nuclear	No
Misin06G349300.1	1008	335	Chr06	107935626-107939151	36785.8	7.47	Nuclear	No
Misin06G351600.1	1269	422	Chr06	108416847-108419762	45217.9	9.28	Extracellular	No
Misin06G374300.1	780	259	Chr06	111889305-111890768	27684.8	8.6	Extracellular	No
Misin06G405000.1	639	212	Chr06	116942045-116942963	23300.8	6.52	Extracellular	No
Misin07G109700.1	1023	340	Chr07	21844881-21846379	38133.2	7.48	Nuclear	No
Misin07G134600.1	870	289	Chr07	28320926-28323718	32034	7.86	Nuclear	No
Misin07G165900.1	1986	661	Chr07	35904647-35909126	73386.2	4.43	Extracellular	Yes
Misin07G194900.1	1299	432	Chr07	42422524-42425860	45528	7.01	Nuclear	No
Misin07G195200.1	978	325	Chr07	42540106-42541763	35262.9	6.95	Nuclear	No
Misin07G231300.1	1008	335	Chr07	51089435-51092156	36582.7	7.3	Nuclear	No
Misin07G233400.1	1023	340	Chr07	51511700-51514503	37187.4	7.33	Nuclear	No
Misin07G249700.1	570	189	Chr07	55721877-55722482	21562	5.85	Extracellular	No
Misin07G261200.1	708	235	Chr07	58609214-58613288	24666	10.61	Nuclear	No
Misin07G271400.1	1995	664	Chr07	62028395-62033530	71613.8	4.32	Extracellular	Yes
Misin07G287100.1	1179	392	Chr07	66715870-66717343	42874.9	5.7	Extracellular	No
Misin07G301800.1	1143	380	Chr07	72563340-72565365	42554.4	7.62	Nuclear	No
Misin07G304200.1	951	316	Chr07	73324609-73326469	35833.6	6.08	Nuclear	No
Misin07G307100.1	711	236	Chr07	74625135-74629869	26092.7	4.85	Extracellular	No
Misin07G357800.1	717	238	Chr07	110117313-110118692	26774.9	7.12	Nuclear	No
Misin07G382300.1	1122	373	Chr07	119274022-119276276	40153	7.11	Nuclear	No
Misin07G411200.1	855	284	Chr07	128201287-128204426	31320.6	5.95	Nuclear	No
Misin07G425100.1	1023	340	Chr07	132775625-132780211	38551.1	6.68	Nuclear	No
Misin07G451100.1	873	291	Chr07	139037348-139038636	32060.6	4.75	Extracellular	No
Misin07G481000.1	1161	386	Chr07	145819996-145822236	43300.4	8.63	Nuclear	No
Misin07G534800.1	828	275	Chr07	157195976-157197640	29892.5	6.54	Extracellular	No
Misin07G547600.1	1959	652	Chr07	159252726-159257376	71034.5	4.32	Extracellular	Yes
Misin08G107300.1	1014	337	Chr08	29162354-29163722	37903.8	7.5	Nuclear	No
Misin08G164000.1	615	204	Chr08	58057009-58058176	22660	6.07	Nuclear	No
Misin08G182400.1	1200	399	Chr08	63919853-63923911	44718.8	4.88	Nuclear	No
Misin08G207000.1	837	278	Chr08	70605400-70609066	30453.9	6.44	Nuclear	No
Misin08G220200.1	1026	341	Chr08	73806801-73811473	38543	6.19	Nuclear	No
Misin08G247300.1	957	318	Chr08	80146447-80149056	35681.5	4.9	Extracellular	No
Misin08G270800.1	1164	387	Chr08	84985263-84987461	43548.8	8.63	Nuclear	No
Misin08G284800.1	282	93	Chr08	88039994-88050750	10740.4	5.54	Nuclear	No
Misin08G318600.1	921	306	Chr08	94100515-94104584	33755.8	7.04	Nuclear	No
Misin08G334000.1	1944	647	Chr08	96602987-96607833	70625.1	4.33	Extracellular	Yes
Misin09G002600.1	1191	396	Chr09	626379-628388	43738.3	7.21	Nuclear	No
Misin09G002700.1	1146	381	Chr09	640346-642227	41523	8.13	Nuclear	No
Misin09G016700.1	1158	385	Chr09	3812499-3813656	42336.2	4.53	Extracellular	No
Misin09G041800.1	945	314	Chr09	10290130-10291675	34123.8	7.76	Nuclear	No
Misin09G049100.1	1143	380	Chr09	13740094-13742983	40986.4	5.02	Nuclear	No
Misin09G053900.1	777	258	Chr09	15601359-15602135	28185.3	6.64	Extracellular	No
Misin09G117200.1	846	281	Chr09	45030360-45031902	30908.6	7.95	Extracellular	No
Misin09G133400.1	846	281	Chr09	54020247-54021829	30946.9	9.32	Nuclear	No
Misin09G174600.1	1389	462	Chr09	71079058-71082718	51014	8.68	Extracellular	No
Misin09G210400.1	387	128	Chr09	81528227-81530407	14874.5	6.24	Extracellular	No
Misin10G010200.1	1122	373	Chr10	2513871-2515713	40174.4	7.69	Nuclear	No
Misin10G010300.1	1140	379	Chr10	2564134-2566751	42020.6	7.08	Nuclear	No
Misin10G014500.1	1146	381	Chr10	3577448-3578593	41538.5	4.6	Extracellular	No
Misin10G025800.1	936	311	Chr10	6201942-6203553	33651.2	6.31	Nuclear	No
Misin10G045900.1	537	178	Chr10	12247706-12248786	19281.4	7.57	Extracellular	No
Misin10G046000.1	780	259	Chr10	12267157-12267958	28131.8	4.77	Extracellular	No
Misin10G051500.1	1137	378	Chr10	13654907-13657786	41030.4	4.93	Nuclear	No
Misin11G084000.1	612	203	Chr11	45311505-45312716	22390.5	4.88	Nuclear	No
Misin11G090400.1	1017	338	Chr11	46877614-46878957	37170.9	7.14	Nuclear	No
Misin11G097300.1	1023	340	Chr11	48250528-48252912	37038.1	9.94	Nuclear	No
Misin11G111900.1	723	240	Chr11	51456598-51457826	26315.2	5.72	Extracellular	No
Misin11G114200.1	1341	446	Chr11	51694958-51699923	49083.6	4.73	Nuclear	No
Misin11G114300.1	1029	342	Chr11	51768445-51773243	38334.2	7.95	Extracellular	No
Misin11G143200.1	867	288	Chr11	58000817-58004165	31766.4	6.25	Nuclear	No
Misin11G156500.1	1032	343	Chr11	60649412-60653395	39657.4	6.75	Nuclear	No
Misin11G170400.1	1671	556	Chr11	63474469-63476533	59121.5	7.76	Extracellular	No
Misin11G215200.1	945	314	Chr11	72362530-72365458	34094.8	6.51	Nuclear	No
Misin11G268100.1	960	319	Chr11	81252412-81255178	35622.4	6.79	Nuclear	No
Misin12G086100.1	612	203	Chr12	46760540-46772791	22479.7	4.76	Nuclear	No
Misin12G092300.1	1017	338	Chr12	48542113-48543448	37037.7	7.03	Nuclear	No
Misin12G102800.1	1014	337	Chr12	50641622-50643742	36255.7	6.85	Extracellular	No
Misin12G106800.1	1029	342	Chr12	51445885-51448182	37285	7.91	Nuclear	No
Misin12G118000.1	558	185	Chr12	54081351-54081908	20327.9	7.95	Extracellular	No
Misin12G120100.1	1332	443	Chr12	54437846-54442432	48727.7	5.12	Nuclear	No
Misin12G120200.1	1407	468	Chr12	54453918-54458152	51041.1	5.47	Extracellular	No
Misin12G143700.1	849	282	Chr12	59790888-59792470	30920.1	8.31	Extracellular	No
Misin12G148500.1	864	287	Chr12	60737816-60740682	31807.5	6.36	Nuclear	No
Misin12G158800.1	1032	343	Chr12	62937335-62941356	39484.1	6.32	Nuclear	No
Misin12G176600.1	1476	491	Chr12	66603089-66609927	52259.1	6.25	Extracellular	No
Misin12G202300.1	930	309	Chr12	71846160-71848947	33417.2	6.72	Nuclear	No
Misin13G008600.1	1119	372	Chr13	2125513-2128764	41382.3	9.83	Extracellular	No
Misin13G010600.1	1290	429	Chr13	2822023-2825226	44976.5	6.86	Nuclear	No
Misin13G030900.1	1986	661	Chr13	7601940-7606316	73179	4.36	Extracellular	Yes
Misin13G056900.1	873	290	Chr13	16093563-16096517	31938.9	8.21	Nuclear	No
Misin13G112200.1	1023	340	Chr13	47073027-47074579	38393.5	5.82	Nuclear	No
Misin13G114500.1	1158	385	Chr13	47800398-47801773	43086	7.95	Nuclear	No
Misin13G145100.1	2004	667	Chr13	56376832-56382076	71897.1	4.32	Extracellular	Yes
Misin13G156000.1	750	249	Chr13	58645067-58649734	27878.8	5.23	Extracellular	No
Misin13G160800.1	708	235	Chr13	59818563-59823246	24772.2	10.88	Nuclear	No
Misin14G020600.1	1548	515	Chr14	4548775-4550527	55229.4	9.28	Extracellular	No
Misin14G023200.1	1203	400	Chr14	5196239-5198383	44140.6	6.13	Nuclear	No
Misin14G058200.1	1527	508	Chr14	14030013-14031620	54338.5	5.68	Extracellular	No
Misin14G085900.1	810	269	Chr14	32390719-32392573	28678	10.18	Nuclear	No
Misin14G114600.1	606	201	Chr14	43717790-43724432	21961.8	4.14	Extracellular	No
Misin14G160500.1	975	324	Chr14	57733893-57738884	35050.6	9.17	Nuclear	No
Misin15G004200.1	1053	350	Chr15	1488028-1490634	37163.9	8.25	Extracellular	No
Misin15G004300.1	933	310	Chr15	1523559-1524665	33444.7	10.71	Extracellular	No
Misin15G005800.1	1434	477	Chr15	1790210-1791685	51160.5	10.13	Extracellular	No
Misin15G008300.1	1557	518	Chr15	2334452-2336310	56068.7	7.52	Extracellular	No
Misin15G037300.1	702	233	Chr15	8635033-8635829	25198.8	8.28	Nuclear	No
Misin15G061000.1	1596	531	Chr15	15231682-15233517	57143.8	5.32	Extracellular	No
Misin15G093800.1	1179	392	Chr15	27100811-27104233	41171	8.75	Nuclear	No
Misin15G107000.1	795	264	Chr15	40601567-40603346	28449.8	10.39	Nuclear	No
Misin15G152300.1	1368	455	Chr15	58342180-58344480	50123.5	6.16	Extracellular	No
Misin15G175500.1	975	324	Chr15	64331551-64338274	35132.7	8.96	Nuclear	No
Misin16G010700.1	702	234	Chr16	2565654-2566355	25362.8	8.28	Extracellular	No
Misin16G011000.1	1011	336	Chr16	2645354-2646409	36431.9	6.01	Extracellular	No
Misin16G078800.1	1212	403	Chr16	20674242-20686421	45200.2	6.88	Nuclear	No
Misin16G117100.1	1287	428	Chr16	45366088-45372101	47145	7.01	Extracellular	No
Misin16G141400.1	1251	416	Chr16	54576682-54579901	44398.6	7.71	Extracellular	No
Misin16G144500.1	1005	334	Chr16	55522338-55528994	35506.8	8.72	Nuclear	No
Misin16G145900.1	1365	454	Chr16	55891560-55896196	50182.3	4.19	Nuclear	No
Misin16G149900.1	810	269	Chr16	57239662-57241364	29715.4	4.97	Nuclear	No
Misin16G193700.1	1167	388	Chr16	68064238-68066875	43571.9	5.65	Extracellular	No
Misin16G227700.1	966	321	Chr16	74013962-74015811	34545.6	8.96	Nuclear	No
Misin16G245200.1	1812	603	Chr16	77296101-77298834	66823.2	5.15	Extracellular	No
Misin17G085700.1	1314	437	Chr17	26477904-26488611	49103	8.28	Extracellular	No
Misin17G086100.1	834	277	Chr17	26727732-26728834	30062	9.46	Extracellular	No
Misin17G097200.1	1182	393	Chr17	32221343-32222776	42921.2	6.8	Extracellular	No
Misin17G124400.1	1389	462	Chr17	48760893-48767214	50895.2	7.51	Nuclear	No
Misin17G143800.1	1407	468	Chr17	55881708-55884746	50312.5	9.04	Extracellular	No
Misin17G145400.1	1005	334	Chr17	56367081-56369248	35606.2	9.24	Nuclear	No
Misin17G157400.1	813	270	Chr17	59955766-59957198	29902.6	5.11	Nuclear	No
Misin17G194900.1	1470	489	Chr17	69938956-69940748	53915.5	4.88	Extracellular	No
Misin17G240600.1	927	308	Chr17	79209968-79211683	33283.3	9.34	Nuclear	No
Misin17G255700.1	1806	601	Chr17	82064552-82067300	66397.5	4.86	Extracellular	No
Misin18G040200.1	1209	402	Chr18	8813430-8816276	44444.1	4.34	Nuclear	No
Misin18G098700.1	2076	691	Chr18	23103243-23110211	73600.6	8.34	Extracellular	No
Misin18G118800.1	1497	498	Chr18	30243700-30249182	55702.4	4.78	Nuclear	No
Misin18G154700.1	1065	354	Chr18	52249818-52251338	39665.7	7.11	Nuclear	No
Misin18G165900.1	1413	470	Chr18	57136819-57142605	51482.4	6.78	Extracellular	No
Misin18G228700.1	915	304	Chr18	75129904-75134283	33872.1	7.84	Nuclear	No
Misin18G265100.1	1335	444	Chr18	81525254-81529885	47717.2	9.12	Extracellular	No
Misin18G276200.1	1155	384	Chr18	83539116-83541554	42487.7	9.45	Extracellular	No
Misin19G001800.1	1266	421	Chr19	308300-312652	44676.5	7.01	Nuclear	No
Misin19G003800.1	1884	627	Chr19	781865-787056	68402.7	6.07	Extracellular	Yes
Misin19G006900.1	1029	342	Chr19	1259869-1266393	39587.1	6.77	Nuclear	No
Misin19G085600.1	807	268	Chr19	19898521-19902106	30577.9	4.56	Nuclear	No
Misin19G098600.1	1524	507	Chr19	23704623-23713021	54588.1	6.86	Extracellular	No
Misin19G117200.1	1365	454	Chr19	30111265-30115487	50950.3	4.89	Nuclear	No
Misin19G150700.1	1053	350	Chr19	51244901-51246479	39250.3	7.11	Nuclear	No
Misin19G160300.1	1371	456	Chr19	55933515-55945418	50083	7.11	Extracellular	No
Misin19G257400.1	1104	367	Chr19	83654726-83656805	40192.1	8.1	Extracellular	No
MisinT003000.1	1416	471	scaffold00020	718267-722213	51580.5	5.08	Extracellular	No
MisinT003100.1	558	185	scaffold00020	730464-731584	21660.1	9.86	Nuclear	No
MisinT023400.1	1887	628	scaffold00031	273477-278402	68373.7	6.1	Extracellular	Yes
MisinT039500.1	216	71	scaffold00047	273188-273692	7575.7	4.54	Nuclear	No
MisinT063000.1	918	305	scaffold00075	118043-119320	35178	8.07	Nuclear	No
MisinT082700.1	1686	561	scaffold00102	60330-63553	62830	9.2	Extracellular	No
MisinT088600.1	495	164	scaffold00108	181604-183329	18441.1	4.53	Nuclear	Yes
MisinT174500.1	1254	417	scaffold00288	91990-94984	44215.9	7.69	Nuclear	No
MisinT209700.1	1026	341	scaffold00393	45092-50731	39519	6.77	Nuclear	No
MisinT233400.1	1125	374	scaffold00462	68272-70783	40497	8.06	Nuclear	No
MisinT240000.1	1476	491	scaffold00482	1437-7705	54722.1	8.05	Extracellular	No
MisinT268900.1	975	324	scaffold00585	66222-70717	36103.7	6.62	Nuclear	No
MisinT282300.1	915	305	scaffold00648	5076-6779	32430.5	6.8	Extracellular	No
MisinT293900.1	729	242	scaffold00697	27667-28768	26875.2	8.75	Nuclear	No
MisinT320400.1	648	215	scaffold00805	17335-17982	23494.4	8.49	Extracellular	No
MisinT342700.1	1077	358	scaffold00924	2259-4264	40038.8	6.94	Nuclear	No
MisinT401300.1	1065	354	scaffold01248	28778-35403	39398.6	5.39	Nuclear	No
MisinT406100.1	1182	393	scaffold01279	3424-5918	42027.3	7.48	Nuclear	No
MisinT412800.1	1083	360	scaffold01323	40758-42203	39068.7	6.26	Nuclear	No
MisinT434600.1	1128	375	scaffold01469	9414-12307	41459.3	9.74	Extracellular	No
MisinT486200.1	1200	399	scaffold01894	26330-30013	44686.8	5.02	Nuclear	No
MisinT495500.1	993	330	scaffold01983	25276-26656	36740.7	6.7	Extracellular	No
MisinT504500.1	1203	400	scaffold02072	175-2148	44194.8	6.08	Nuclear	No
MisinT507400.1	882	293	scaffold02092	24138-26338	32524.9	8.44	Nuclear	No
MisinT530100.1	969	322	scaffold02376	12796-14413	35532.3	6.79	Nuclear	No
MisinT540400.1	1272	423	scaffold02516	11339-15616	44904.7	6.99	Nuclear	No
MisinT552600.1	1164	387	scaffold02844	4603-6572	41078.9	8.67	Nuclear	No
