# Supplementary material for: Genome-Wide Investigation of the NAC Transcription Factor Family in Miscanthus sinensis and Expression Analysis Under Various Abiotic Stresses
Source: Front Plant Sci. 2021 Nov 4;12:766550. doi: 10.3389/fpls.2021.766550 (PMC8600139; doi:10.3389/fpls.2021.766550)
Supplement: Supplementary Figure S1 — The sequence information for each motif. [file Data_Sheet_1.zip › Supplementary Material/Table S2 Analysis of cis-acting element of Miscanthus sinensis SNAC genes in Miscanthus sinensis.xlsx]

## Sheet: Sheet1
Supplementary Table S2. Analysis of cis-acting element of Miscanthus sinensis SNAC genes in Miscanthus sinensis
Gene	Site Name	sequence	Position	Matrix score	Strand	Organism	function	group
Misin01G013500.1	G-Box	CACGTT	334	6	+	Pisum sativum	cis-acting regulatory element involved in light responsiveness	AtNAC3
Misin01G013500.1	TGACG-motif	TGACG	745	5	-	Hordeum vulgare	cis-acting regulatory element involved in the MeJA-responsiveness
Misin01G013500.1	TGACG-motif	TGACG	841	5	+	Hordeum vulgare	cis-acting regulatory element involved in the MeJA-responsiveness
Misin01G013500.1	AE-box	AGAAACAA	438	8	+	Arabidopsis thaliana	part of a module for light response
Misin01G013500.1	G-box	CACGTC	80	6	+	Zea mays	cis-acting regulatory element involved in light responsiveness
Misin01G013500.1	G-box	CACGTC	98	6	+	Zea mays	cis-acting regulatory element involved in light responsiveness
Misin01G013500.1	G-box	TACGTG	473	6	+	Arabidopsis thaliana	cis-acting regulatory element involved in light responsiveness
Misin01G013500.1	G-box	CACGTC	677	6	-	Zea mays	cis-acting regulatory element involved in light responsiveness	NAP
Misin01G013500.1	O2-site	GTTGACGTGA	97	9	-	Zea mays	cis-acting regulatory element involved in zein metabolism regulation
Misin01G013500.1	TGA-element	AACGAC	11	6	+	Brassica oleracea	auxin-responsive element
Misin01G013500.1	P-box	CCTTTTG	507	7	-	Oryza sativa	gibberellin-responsive element
Misin01G013500.1	CGTCA-motif	CGTCA	745	5	+	Hordeum vulgare	cis-acting regulatory element involved in the MeJA-responsiveness
Misin01G013500.1	CGTCA-motif	CGTCA	841	5	-	Hordeum vulgare	cis-acting regulatory element involved in the MeJA-responsiveness
Misin01G013500.1	I-box	gGATAAGGTG	343	9	-	Zea mays	part of a light responsive element
Misin01G013500.1	ABRE	ACGTG	80	5	-	Arabidopsis thaliana	cis-acting element involved in the abscisic acid responsiveness
Misin01G013500.1	ABRE	ACGTG	98	5	-	Arabidopsis thaliana	cis-acting element involved in the abscisic acid responsiveness
Misin01G013500.1	ABRE	ACGTG	334	5	-	Arabidopsis thaliana	cis-acting element involved in the abscisic acid responsiveness
Misin01G013500.1	ABRE	ACGTG	474	5	+	Arabidopsis thaliana	cis-acting element involved in the abscisic acid responsiveness
Misin01G013500.1	ABRE	ACGTG	678	5	+	Arabidopsis thaliana	cis-acting element involved in the abscisic acid responsiveness
Misin01G023700.1	GC-motif	CCCCCG	114	6	+	Zea mays	enhancer-like element involved in anoxic specific inducibility
Misin01G023700.1	ABRE	ACGTG	99	5	+	Arabidopsis thaliana	cis-acting element involved in the abscisic acid responsiveness
Misin01G023700.1	ABRE	ACGTG	380	5	+	Arabidopsis thaliana	cis-acting element involved in the abscisic acid responsiveness
Misin01G023700.1	CGTCA-motif	CGTCA	7	5	-	Hordeum vulgare	cis-acting regulatory element involved in the MeJA-responsiveness
Misin01G023700.1	CGTCA-motif	CGTCA	70	5	+	Hordeum vulgare	cis-acting regulatory element involved in the MeJA-responsiveness
Misin01G023700.1	CGTCA-motif	CGTCA	162	5	-	Hordeum vulgare	cis-acting regulatory element involved in the MeJA-responsiveness
Misin01G023700.1	Sp1	GGGCGG	111	6	-	Oryza sativa	light responsive element
Misin01G023700.1	Sp1	GGGCGG	343	6	+	Oryza sativa	light responsive element
Misin01G023700.1	G-box	CACGTC	98	6	-	Zea mays	cis-acting regulatory element involved in light responsiveness
Misin01G023700.1	G-box	CACGAC	263	6	+	Zea mays	cis-acting regulatory element involved in light responsiveness
Misin01G023700.1	G-box	CACGTC	379	6	-	Zea mays	cis-acting regulatory element involved in light responsiveness
Misin01G023700.1	CAAT-box	CCAAT	3	5	+	Arabidopsis thaliana	common cis-acting element in promoter and enhancer regions
Misin01G023700.1	A-box	CCGTCC	169	6	-	Petroselinum crispum	cis-acting regulatory element
Misin01G023700.1	TGACG-motif	TGACG	7	5	+	Hordeum vulgare	cis-acting regulatory element involved in the MeJA-responsiveness
Misin01G023700.1	TGACG-motif	TGACG	70	5	-	Hordeum vulgare	cis-acting regulatory element involved in the MeJA-responsiveness
Misin01G023700.1	TGACG-motif	TGACG	162	5	+	Hordeum vulgare	cis-acting regulatory element involved in the MeJA-responsiveness
Misin01G032100.1	TGA-element	AACGAC	668	6	+	Brassica oleracea	auxin-responsive element
Misin01G032100.1	CCAAT-box	CAACGG	253	6	+	Hordeum vulgare	MYBHv1 binding site
Misin01G032100.1	CCAAT-box	CAACGG	283	6	+	Hordeum vulgare	MYBHv1 binding site
Misin01G032100.1	Sp1	GGGCGG	262	6	-	Oryza sativa	light responsive element
Misin01G032100.1	TCCC-motif	TCTCCCT	20	7	-	Spinacia oleracea	part of a light responsive element
Misin01G032100.1	ABRE	GCCGCGTGGC	325	9	+	Oryza sativa	cis-acting element involved in the abscisic acid responsiveness
Misin01G032100.1	ABRE	AACCCGG	933	7	-	Arabidopsis thaliana	cis-acting element involved in the abscisic acid responsiveness
Misin01G037700.1	ARE	AAACCA	865	6	+	Zea mays	cis-acting regulatory element essential for the anaerobic induction
Misin01G037700.1	CGTCA-motif	CGTCA	402	5	-	Hordeum vulgare	cis-acting regulatory element involved in the MeJA-responsiveness
Misin01G037700.1	CGTCA-motif	CGTCA	421	5	+	Hordeum vulgare	cis-acting regulatory element involved in the MeJA-responsiveness
Misin01G037700.1	Box II -like sequence	TCCGTGTACCA	326	10	-	Oryza sativa	cis-acting regulatory element
Misin01G037700.1	G-box	CACGAC	110	6	+	Zea mays	cis-acting regulatory element involved in light responsiveness
Misin01G037700.1	G-box	TACGTG	692	6	-	Arabidopsis thaliana	cis-acting regulatory element involved in light responsiveness
Misin01G037700.1	LAMP-element	CTTTATCA	1255	8	+	Pisum sativum	part of a light responsive element	AtNAC3
Misin01G037700.1	CAAT-box	CCAAT	697	5	-	Arabidopsis thaliana	common cis-acting element in promoter and enhancer regions
Misin01G037700.1	CAAT-box	CCAAT	730	5	+	Arabidopsis thaliana	common cis-acting element in promoter and enhancer regions
Misin01G037700.1	MBS	CAACTG	563	6	-	Arabidopsis thaliana	MYB binding site involved in drought-inducibility
Misin01G037700.1	MBS	CAACTG	770	6	+	Arabidopsis thaliana	MYB binding site involved in drought-inducibility
Misin01G037700.1	TATA-box	TATAA	1120	5	-	Arabidopsis thaliana	core promoter element around -30 of transcription start
Misin01G037700.1	TATA-box	TATA	1121	4	-	Arabidopsis thaliana	core promoter element around -30 of transcription start	NAP
Misin01G037700.1	TGA-element	AACGAC	643	6	+	Brassica oleracea	auxin-responsive element
Misin01G037700.1	CCAAT-box	CAACGG	181	6	+	Hordeum vulgare	MYBHv1 binding site
Misin01G037700.1	CCAAT-box	CAACGG	872	6	-	Hordeum vulgare	MYBHv1 binding site
Misin01G037700.1	ABRE	ACGTG	692	5	-	Arabidopsis thaliana	cis-acting element involved in the abscisic acid responsiveness
Misin01G037700.1	I-box	AGATAAGG	193	8	+	Triticum aestivum	part of a light responsive element
Misin01G037700.1	TGACG-motif	TGACG	402	5	+	Hordeum vulgare	cis-acting regulatory element involved in the MeJA-responsiveness
Misin01G037700.1	TGACG-motif	TGACG	421	5	-	Hordeum vulgare	cis-acting regulatory element involved in the MeJA-responsiveness
Misin01G037700.1	CAT-box	GCCACT	1144	6	+	Arabidopsis thaliana	cis-acting regulatory element related to meristem expression
Misin01G153600.1	Sp1	GGGCGG	640	6	+	Oryza sativa	light responsive element
Misin01G153600.1	CCAAT-box	CAACGG	462	6	+	Hordeum vulgare	MYBHv1 binding site
Misin01G153600.1	ABRE	ACGTG	390	5	+	Arabidopsis thaliana	cis-acting element involved in the abscisic acid responsiveness
Misin01G153600.1	ABRE	CACGTG	485	6	-	Arabidopsis thaliana	cis-acting element involved in the abscisic acid responsiveness
Misin01G153600.1	ABRE	ACGTG	486	5	+	Arabidopsis thaliana	cis-acting element involved in the abscisic acid responsiveness
Misin01G153600.1	TGACG-motif	TGACG	225	5	-	Hordeum vulgare	cis-acting regulatory element involved in the MeJA-responsiveness
Misin01G153600.1	TGACG-motif	TGACG	270	5	-	Hordeum vulgare	cis-acting regulatory element involved in the MeJA-responsiveness
Misin01G153600.1	TGACG-motif	TGACG	456	5	+	Hordeum vulgare	cis-acting regulatory element involved in the MeJA-responsiveness
Misin01G153600.1	CAT-box	GCCACT	274	6	-	Arabidopsis thaliana	cis-acting regulatory element related to meristem expression
Misin01G153600.1	CAT-box	GCCACT	427	6	-	Arabidopsis thaliana	cis-acting regulatory element related to meristem expression	AtNAC3
Misin01G153600.1	CAT-box	GCCACT	516	6	+	Arabidopsis thaliana	cis-acting regulatory element related to meristem expression
Misin01G153600.1	TCCC-motif	TCTCCCT	41	7	-	Spinacia oleracea	part of a light responsive element
Misin01G153600.1	CGTCA-motif	CGTCA	225	5	+	Hordeum vulgare	cis-acting regulatory element involved in the MeJA-responsiveness
Misin01G153600.1	CGTCA-motif	CGTCA	270	5	+	Hordeum vulgare	cis-acting regulatory element involved in the MeJA-responsiveness
Misin01G153600.1	CGTCA-motif	CGTCA	456	5	-	Hordeum vulgare	cis-acting regulatory element involved in the MeJA-responsiveness
Misin01G153600.1	GC-motif	CCCCCG	377	6	+	Zea mays	enhancer-like element involved in anoxic specific inducibility
Misin01G153600.1	C-box	ACGAGCACCGCC	141	11	+	Hordeum vulgare	cis-acting regulatory element involved in light responsiveness
Misin01G153600.1	GTGGC-motif	CATCGTGTGGC	325	10	+	Arabidopsis thaliana	part of a light responsive element
Misin01G153600.1	CAAT-box	CCAAT	725	5	+	Arabidopsis thaliana	common cis-acting element in promoter and enhancer regions
Misin01G153600.1	MBS	CAACTG	739	6	+	Arabidopsis thaliana	MYB binding site involved in drought-inducibility	NAP
Misin01G153600.1	G-Box	CACGTG	485	6	-	Pisum sativum	cis-acting regulatory element involved in light responsiveness
Misin01G153600.1	G-box	CACGTC	389	6	-	Zea mays	cis-acting regulatory element involved in light responsiveness
Misin01G153600.1	G-box	CACGTG	485	6	-	Arabidopsis thaliana	cis-acting regulatory element involved in light responsiveness
Misin01G157900.1	GATA-motif	AAGGATAAGG	272	9	+	Solanum tuberosum	part of a light responsive element
Misin01G157900.1	GC-motif	CCCCCG	922	6	-	Zea mays	enhancer-like element involved in anoxic specific inducibility
Misin01G157900.1	GTGGC-motif	CATCGTGTGGC	489	10	-	Arabidopsis thaliana	part of a light responsive element
Misin01G157900.1	CAAT-box	TGCCAAC	941	7	-	Petunia hybrida	common cis-acting element in promoter and enhancer regions
Misin01G157900.1	chs-Unit 1 m1	ACCTAACCCGC	66	10	+	Hordeum vulgare	part of a light responsive element
Misin01G157900.1	O2-site	GATGACATGG	457	9	-	Zea mays	cis-acting regulatory element involved in zein metabolism regulation
Misin01G157900.1	G-box	CACGAC	512	6	+	Zea mays	cis-acting regulatory element involved in light responsiveness
Misin01G157900.1	G-box	CACGAC	878	6	-	Zea mays	cis-acting regulatory element involved in light responsiveness
Misin01G157900.1	CAT-box	GCCACT	613	6	+	Arabidopsis thaliana	cis-acting regulatory element related to meristem expression
Misin01G226900.1	I-box	GTATAAGGCC	574	9	-	Larix laricina	part of a light responsive element
Misin01G226900.1	ABRE	ACGTG	1280	5	-	Arabidopsis thaliana	cis-acting element involved in the abscisic acid responsiveness
Misin01G226900.1	Sp1	GGGCGG	262	6	+	Oryza sativa	light responsive element
Misin01G226900.1	Sp1	GGGCGG	382	6	+	Oryza sativa	light responsive element
Misin01G226900.1	Sp1	GGGCGG	870	6	-	Oryza sativa	light responsive element	AtNAC3
Misin01G226900.1	Sp1	GGGCGG	956	6	-	Oryza sativa	light responsive element
Misin01G226900.1	GATA-motif	GATAGGA	1340	7	+	Arabidopsis thaliana	part of a light responsive element
Misin01G226900.1	CAT-box	GCCACT	672	6	+	Arabidopsis thaliana	cis-acting regulatory element related to meristem expression
Misin01G226900.1	TGACG-motif	TGACG	469	5	+	Hordeum vulgare	cis-acting regulatory element involved in the MeJA-responsiveness
Misin01G226900.1	TGACG-motif	TGACG	980	5	-	Hordeum vulgare	cis-acting regulatory element involved in the MeJA-responsiveness
Misin01G226900.1	TGACG-motif	TGACG	1182	5	+	Hordeum vulgare	cis-acting regulatory element involved in the MeJA-responsiveness
Misin01G226900.1	A-box	CCGTCC	513	6	+	Petroselinum crispum	cis-acting regulatory element
Misin01G226900.1	O2-site	GATGACATGG	605	9	+	Zea mays	cis-acting regulatory element involved in zein metabolism regulation
Misin01G226900.1	Pc-CMA2c	GCCCACGCA	70	9	+	Pisum sativum	part of a light responsive element	NAP
Misin01G226900.1	GC-motif	CCCCCG	1328	6	+	Zea mays	enhancer-like element involved in anoxic specific inducibility
Misin01G226900.1	TCCC-motif	TCTCCCT	1482	7	-	Spinacia oleracea	part of a light responsive element
Misin01G226900.1	CGTCA-motif	CGTCA	469	5	-	Hordeum vulgare	cis-acting regulatory element involved in the MeJA-responsiveness
Misin01G226900.1	CGTCA-motif	CGTCA	980	5	+	Hordeum vulgare	cis-acting regulatory element involved in the MeJA-responsiveness
Misin01G226900.1	CGTCA-motif	CGTCA	1182	5	-	Hordeum vulgare	cis-acting regulatory element involved in the MeJA-responsiveness
Misin01G226900.1	TGA-element	AACGAC	326	6	+	Brassica oleracea	auxin-responsive element
Misin01G226900.1	TGA-element	AACGAC	706	6	-	Brassica oleracea	auxin-responsive element
Misin01G226900.1	TGA-element	AACGAC	1361	6	+	Brassica oleracea	auxin-responsive element
Misin01G226900.1	LTR	CCGAAA	50	6	+	Hordeum vulgare	cis-acting element involved in low-temperature responsiveness
Misin01G226900.1	ACE	GCGACGTACC	423	9	-	Petroselinum crispum	cis-acting element involved in light responsiveness
Misin01G226900.1	ACE	GCGACGTACC	1082	9	+	Petroselinum crispum	cis-acting element involved in light responsiveness
Misin01G226900.1	MBS	CAACTG	935	6	-	Arabidopsis thaliana	MYB binding site involved in drought-inducibility
Misin01G226900.1	G-box	CACGAC	191	6	+	Zea mays	cis-acting regulatory element involved in light responsiveness
Misin01G226900.1	G-box	CACGTC	1280	6	+	Zea mays	cis-acting regulatory element involved in light responsiveness
Misin01G273400.1	TGACG-motif	TGACG	118	5	-	Hordeum vulgare	cis-acting regulatory element involved in the MeJA-responsiveness
Misin01G273400.1	TGACG-motif	TGACG	571	5	-	Hordeum vulgare	cis-acting regulatory element involved in the MeJA-responsiveness
Misin01G273400.1	Sp1	GGGCGG	20	6	-	Oryza sativa	light responsive element
Misin01G273400.1	Sp1	GGGCGG	755	6	-	Oryza sativa	light responsive element
Misin01G273400.1	CCAAT-box	CAACGG	226	6	+	Hordeum vulgare	MYBHv1 binding site
Misin01G273400.1	CCAAT-box	CAACGG	690	6	-	Hordeum vulgare	MYBHv1 binding site
Misin01G273400.1	ABRE	AACCCGG	24	7	-	Arabidopsis thaliana	cis-acting element involved in the abscisic acid responsiveness
Misin01G273400.1	ABRE	ACGTG	639	5	+	Arabidopsis thaliana	cis-acting element involved in the abscisic acid responsiveness
Misin01G273400.1	ABRE	GACACGTGGC	950	9	+	Triticum aestivum	cis-acting element involved in the abscisic acid responsiveness
Misin01G273400.1	ABRE	CACGTG	952	6	-	Arabidopsis thaliana	cis-acting element involved in the abscisic acid responsiveness
Misin01G273400.1	ABRE	ACGTG	953	5	+	Arabidopsis thaliana	cis-acting element involved in the abscisic acid responsiveness
Misin01G273400.1	CAAT-box	CAAAT	133	5	+	Pisum sativum	common cis-acting element in promoter and enhancer regions
Misin01G273400.1	CAAT-box	CAACCAACTCC	606	10	+	Arabidopsis thaliana	common cis-acting element in promoter and enhancer regions
Misin01G273400.1	G-Box	CACGTG	952	6	-	Pisum sativum	cis-acting regulatory element involved in light responsiveness
Misin01G273400.1	G-box	CACGAC	250	6	+	Zea mays	cis-acting regulatory element involved in light responsiveness
Misin01G273400.1	G-box	CACGTC	638	6	-	Zea mays	cis-acting regulatory element involved in light responsiveness
Misin01G273400.1	G-box	CACGAC	779	6	+	Zea mays	cis-acting regulatory element involved in light responsiveness
Misin01G273400.1	G-box	GCCACGTGGA	950	9	+	Arabidopsis thaliana	cis-acting regulatory element involved in light responsiveness
Misin01G273400.1	G-box	CACGTG	952	6	-	Arabidopsis thaliana	cis-acting regulatory element involved in light responsiveness
Misin01G273400.1	TGA-element	AACGAC	595	6	-	Brassica oleracea	auxin-responsive element
Misin01G273400.1	LTR	CCGAAA	173	6	+	Hordeum vulgare	cis-acting element involved in low-temperature responsiveness
Misin01G273400.1	CGTCA-motif	CGTCA	118	5	+	Hordeum vulgare	cis-acting regulatory element involved in the MeJA-responsiveness
Misin01G273400.1	CGTCA-motif	CGTCA	571	5	+	Hordeum vulgare	cis-acting regulatory element involved in the MeJA-responsiveness
Misin01G273400.1	TCA-element	CCATCTTTTT	1023	9	+	Nicotiana tabacum	cis-acting element involved in salicylic acid responsiveness
Misin01G273400.1	TCA-element	TCAGAAGAGG	1051	9	-	Brassica oleracea	cis-acting element involved in salicylic acid responsiveness
Misin01G273400.1	C-box	ACGAGCACCGCC	387	11	+	Hordeum vulgare	cis-acting regulatory element involved in light responsiveness
Misin01G273400.1	GC-motif	CCCCCG	205	6	+	Zea mays	enhancer-like element involved in anoxic specific inducibility
Misin01G273400.1	GC-motif	CCCCCG	354	6	+	Zea mays	enhancer-like element involved in anoxic specific inducibility
Misin01G273400.1	GC-motif	CCCCCG	737	6	+	Zea mays	enhancer-like element involved in anoxic specific inducibility
Misin01G273400.1	GC-motif	CCCCCG	752	6	+	Zea mays	enhancer-like element involved in anoxic specific inducibility
Misin01G275300.1	Sp1	GGGCGG	82	6	-	Oryza sativa	light responsive element
Misin01G275300.1	Sp1	GGGCGG	804	6	+	Oryza sativa	light responsive element
Misin01G275300.1	Sp1	GGGCGG	827	6	+	Oryza sativa	light responsive element
Misin01G275300.1	CCAAT-box	CAACGG	73	6	+	Hordeum vulgare	MYBHv1 binding site
Misin01G275300.1	TGACG-motif	TGACG	172	5	-	Hordeum vulgare	cis-acting regulatory element involved in the MeJA-responsiveness
Misin01G275300.1	TGACG-motif	TGACG	313	5	+	Hordeum vulgare	cis-acting regulatory element involved in the MeJA-responsiveness
Misin01G275300.1	TGACG-motif	TGACG	451	5	-	Hordeum vulgare	cis-acting regulatory element involved in the MeJA-responsiveness
Misin01G275300.1	TGACG-motif	TGACG	822	5	+	Hordeum vulgare	cis-acting regulatory element involved in the MeJA-responsiveness
Misin01G275300.1	O2-site	GATGATGTGG	401	9	-	Zea mays	cis-acting regulatory element involved in zein metabolism regulation
Misin01G275300.1	CGTCA-motif	CGTCA	172	5	+	Hordeum vulgare	cis-acting regulatory element involved in the MeJA-responsiveness
Misin01G275300.1	CGTCA-motif	CGTCA	313	5	-	Hordeum vulgare	cis-acting regulatory element involved in the MeJA-responsiveness
Misin01G275300.1	CGTCA-motif	CGTCA	451	5	+	Hordeum vulgare	cis-acting regulatory element involved in the MeJA-responsiveness
Misin01G275300.1	CGTCA-motif	CGTCA	822	5	-	Hordeum vulgare	cis-acting regulatory element involved in the MeJA-responsiveness
Misin01G275300.1	GC-motif	CCCCCG	529	6	-	Zea mays	enhancer-like element involved in anoxic specific inducibility
Misin01G275300.1	GC-motif	CCCCCG	799	6	+	Zea mays	enhancer-like element involved in anoxic specific inducibility
Misin01G275300.1	C-box	ACGAGCACCGCC	240	11	+	Hordeum vulgare	cis-acting regulatory element involved in light responsiveness
Misin01G275300.1	MBS	CAACTG	457	6	+	Arabidopsis thaliana	MYB binding site involved in drought-inducibility
Misin01G275300.1	G-box	CACGAC	575	6	-	Zea mays	cis-acting regulatory element involved in light responsiveness
Misin01G275300.1	G-box	CACGAC	922	6	-	Zea mays	cis-acting regulatory element involved in light responsiveness
Misin01G275300.1	TGA-element	AACGAC	470	6	+	Brassica oleracea	auxin-responsive element
Misin01G299600.1	CAT-box	GCCACT	580	6	+	Arabidopsis thaliana	cis-acting regulatory element related to meristem expression
Misin01G299600.1	ACE	GCGACGTACC	672	9	-	Petroselinum crispum	cis-acting element involved in light responsiveness
Misin01G299600.1	TGACG-motif	TGACG	103	5	+	Hordeum vulgare	cis-acting regulatory element involved in the MeJA-responsiveness
Misin01G299600.1	TGACG-motif	TGACG	106	5	-	Hordeum vulgare	cis-acting regulatory element involved in the MeJA-responsiveness
Misin01G299600.1	TGACG-motif	TGACG	162	5	+	Hordeum vulgare	cis-acting regulatory element involved in the MeJA-responsiveness
Misin01G299600.1	TGACG-motif	TGACG	622	5	+	Hordeum vulgare	cis-acting regulatory element involved in the MeJA-responsiveness	AtNAC3
Misin01G299600.1	TGACG-motif	TGACG	697	5	+	Hordeum vulgare	cis-acting regulatory element involved in the MeJA-responsiveness
Misin01G299600.1	ABRE	GCCGCGTGGC	852	9	+	Oryza sativa	cis-acting element involved in the abscisic acid responsiveness
Misin01G299600.1	GC-motif	CCCCCG	716	6	-	Zea mays	enhancer-like element involved in anoxic specific inducibility
Misin01G299600.1	TCCC-motif	TCTCCCT	630	7	-	Spinacia oleracea	part of a light responsive element
Misin01G299600.1	Sp1	GGGCGG	185	6	+	Oryza sativa	light responsive element
Misin01G299600.1	Sp1	GGGCGG	217	6	+	Oryza sativa	light responsive element
Misin01G299600.1	Sp1	GGGCGG	525	6	-	Oryza sativa	light responsive element
Misin01G299600.1	Sp1	GGGCGG	713	6	+	Oryza sativa	light responsive element
Misin01G299600.1	CGTCA-motif	CGTCA	103	5	-	Hordeum vulgare	cis-acting regulatory element involved in the MeJA-responsiveness
Misin01G299600.1	CGTCA-motif	CGTCA	106	5	+	Hordeum vulgare	cis-acting regulatory element involved in the MeJA-responsiveness
Misin01G299600.1	CGTCA-motif	CGTCA	162	5	-	Hordeum vulgare	cis-acting regulatory element involved in the MeJA-responsiveness
Misin01G299600.1	CGTCA-motif	CGTCA	622	5	-	Hordeum vulgare	cis-acting regulatory element involved in the MeJA-responsiveness
Misin01G299600.1	CGTCA-motif	CGTCA	697	5	-	Hordeum vulgare	cis-acting regulatory element involved in the MeJA-responsiveness
Misin01G342000.1	ABRE	CACGTG	260	6	+	Arabidopsis thaliana	cis-acting element involved in the abscisic acid responsiveness
Misin01G342000.1	ABRE	ACGTG	261	5	+	Arabidopsis thaliana	cis-acting element involved in the abscisic acid responsiveness
Misin01G342000.1	ABRE	ACGTG	750	5	+	Arabidopsis thaliana	cis-acting element involved in the abscisic acid responsiveness
Misin01G342000.1	chs-CMA2a	TCACTTGA	931	8	-	Petroselinum crispum	part of a light responsive element
Misin01G342000.1	Sp1	GGGCGG	265	6	+	Oryza sativa	light responsive element
Misin01G342000.1	Sp1	GGGCGG	458	6	+	Oryza sativa	light responsive element
Misin01G342000.1	CAT-box	GCCACT	303	6	+	Arabidopsis thaliana	cis-acting regulatory element related to meristem expression
Misin01G342000.1	TGACG-motif	TGACG	745	5	-	Hordeum vulgare	cis-acting regulatory element involved in the MeJA-responsiveness
Misin01G342000.1	A-box	CCGTCC	454	6	-	Petroselinum crispum	cis-acting regulatory element
Misin01G342000.1	TCA-element	CCATCTTTTT	569	9	-	Nicotiana tabacum	cis-acting element involved in salicylic acid responsiveness
Misin01G342000.1	TCA-element	TCAGAAGAGG	917	9	-	Brassica oleracea	cis-acting element involved in salicylic acid responsiveness
Misin01G342000.1	ARE	AAACCA	784	6	-	Zea mays	cis-acting regulatory element essential for the anaerobic induction
Misin01G342000.1	ARE	AAACCA	997	6	-	Zea mays	cis-acting regulatory element essential for the anaerobic induction
Misin01G342000.1	CGTCA-motif	CGTCA	745	5	+	Hordeum vulgare	cis-acting regulatory element involved in the MeJA-responsiveness
Misin01G342000.1	TATA-box	TATA	550	4	-	Arabidopsis thaliana	core promoter element around -30 of transcription start
Misin01G342000.1	TATA-box	TACAAAA	732	7	+	Oryza sativa	core promoter element around -30 of transcription start
Misin01G342000.1	TATA-box	ATATAA	982	6	+	Brassica oleracea	core promoter element around -30 of transcription start	ATAF
Misin01G342000.1	TATA-box	TATA	983	4	-	Arabidopsis thaliana	core promoter element around -30 of transcription start
Misin01G342000.1	G-box	CACGTG	260	6	+	Arabidopsis thaliana	cis-acting regulatory element involved in light responsiveness
Misin01G342000.1	CAAT-box	TGCCAAC	565	7	+	Petunia hybrida	common cis-acting element in promoter and enhancer regions
Misin01G342000.1	G-Box	CACGTG	260	6	+	Pisum sativum	cis-acting regulatory element involved in light responsiveness
Misin01G342000.1	G-Box	CACGTT	749	6	-	Pisum sativum	cis-acting regulatory element involved in light responsiveness
Misin01G367500.1	TGACG-motif	TGACG	157	5	-	Hordeum vulgare	cis-acting regulatory element involved in the MeJA-responsiveness
Misin01G367500.1	CAT-box	GCCACT	290	6	+	Arabidopsis thaliana	cis-acting regulatory element related to meristem expression
Misin01G367500.1	Sp1	GGGCGG	761	6	-	Oryza sativa	light responsive element
Misin01G367500.1	GATA-motif	AAGGATAAGG	323	9	+	Solanum tuberosum	part of a light responsive element
Misin01G367500.1	ABRE	ACGTG	642	5	+	Arabidopsis thaliana	cis-acting element involved in the abscisic acid responsiveness
Misin01G367500.1	CAAT-box	CCAAT	539	5	+	Arabidopsis thaliana	common cis-acting element in promoter and enhancer regions
Misin01G367500.1	G-box	CACGTC	641	6	-	Zea mays	cis-acting regulatory element involved in light responsiveness
Misin01G367500.1	CGTCA-motif	CGTCA	157	5	+	Hordeum vulgare	cis-acting regulatory element involved in the MeJA-responsiveness
Misin01G367500.1	ARE	AAACCA	22	6	+	Zea mays	cis-acting regulatory element essential for the anaerobic induction
Misin01G367500.1	GC-motif	CCCCCG	764	6	+	Zea mays	enhancer-like element involved in anoxic specific inducibility
Misin01G367500.1	GC-motif	CCCCCG	824	6	+	Zea mays	enhancer-like element involved in anoxic specific inducibility
Misin01G367800.1	Sp1	GGGCGG	358	6	-	Oryza sativa	light responsive element
Misin01G367800.1	Sp1	GGGCGG	362	6	-	Oryza sativa	light responsive element
Misin01G367800.1	Sp1	GGGCGG	439	6	-	Oryza sativa	light responsive element
Misin01G367800.1	Sp1	GGGCGG	742	6	+	Oryza sativa	light responsive element	NAP
Misin01G367800.1	Sp1	GGGCGG	805	6	-	Oryza sativa	light responsive element
Misin01G367800.1	CCAAT-box	CAACGG	1042	6	+	Hordeum vulgare	MYBHv1 binding site
Misin01G367800.1	GARE-motif	TCTGTTG	1070	7	-	Brassica oleracea	gibberellin-responsive element
Misin01G367800.1	ABRE	AACCCGG	14	7	+	Arabidopsis thaliana	cis-acting element involved in the abscisic acid responsiveness
Misin01G367800.1	ABRE	GCCGCGTGGC	513	9	-	Oryza sativa	cis-acting element involved in the abscisic acid responsiveness
Misin01G367800.1	TGACG-motif	TGACG	328	5	-	Hordeum vulgare	cis-acting regulatory element involved in the MeJA-responsiveness
Misin01G367800.1	TGACG-motif	TGACG	811	5	-	Hordeum vulgare	cis-acting regulatory element involved in the MeJA-responsiveness
Misin01G367800.1	A-box	CCGTCC	686	6	+	Petroselinum crispum	cis-acting regulatory element
Misin01G367800.1	CGTCA-motif	CGTCA	328	5	+	Hordeum vulgare	cis-acting regulatory element involved in the MeJA-responsiveness
Misin01G367800.1	CGTCA-motif	CGTCA	811	5	+	Hordeum vulgare	cis-acting regulatory element involved in the MeJA-responsiveness
Misin01G367800.1	C-box	ACGAGCACCGCC	396	11	+	Hordeum vulgare	cis-acting regulatory element involved in light responsiveness
Misin01G367800.1	C-box	ACGAGCACCGCC	602	11	+	Hordeum vulgare	cis-acting regulatory element involved in light responsiveness
Misin01G367800.1	MBS	CAACTG	382	6	+	Arabidopsis thaliana	MYB binding site involved in drought-inducibility
Misin01G367800.1	MBS	CAACTG	821	6	+	Arabidopsis thaliana	MYB binding site involved in drought-inducibility
Misin01G367800.1	CAAT-box	CAAAT	1034	5	+	Pisum sativum	common cis-acting element in promoter and enhancer regions
Misin01G367800.1	TGA-element	AACGAC	631	6	-	Brassica oleracea	auxin-responsive element
Misin01G367800.1	TGA-element	AACGAC	1021	6	+	Brassica oleracea	auxin-responsive element
Misin01G432600.1	TATA-box	TATA	253	4	+	Arabidopsis thaliana	core promoter element around -30 of transcription start
Misin01G432600.1	TATA-box	TATA	679	4	+	Arabidopsis thaliana	core promoter element around -30 of transcription start
Misin01G432600.1	TATA-box	TATA	757	4	+	Arabidopsis thaliana	core promoter element around -30 of transcription start
Misin01G432600.1	TATA-box	ATATAT	792	6	+	Brassica napus	core promoter element around -30 of transcription start
Misin01G432600.1	TATA-box	TATA	793	4	+	Arabidopsis thaliana	core promoter element around -30 of transcription start
Misin01G432600.1	TATA-box	ATTATA	833	6	+	Brassica napus	core promoter element around -30 of transcription start
Misin01G432600.1	TATA-box	TATAA	834	5	-	Arabidopsis thaliana	core promoter element around -30 of transcription start
Misin01G432600.1	TATA-box	TATA	835	4	+	Arabidopsis thaliana	core promoter element around -30 of transcription start
Misin01G432600.1	TATA-box	ATATAT	1443	6	-	Brassica napus	core promoter element around -30 of transcription start
Misin01G432600.1	TATA-box	TATA	1444	4	-	Arabidopsis thaliana	core promoter element around -30 of transcription start
Misin01G432600.1	TATA-box	TACAAAA	1618	7	-	Oryza sativa	core promoter element around -30 of transcription start
Misin01G432600.1	P-box	CCTTTTG	718	7	-	Oryza sativa	gibberellin-responsive element	AtNAC3
Misin01G432600.1	LTR	CCGAAA	906	6	+	Hordeum vulgare	cis-acting element involved in low-temperature responsiveness
Misin01G432600.1	TC-rich repeats	GTTTTCTTAC	962	9	-	Nicotiana tabacum	cis-acting element involved in defense and stress responsiveness
Misin01G432600.1	TC-rich repeats	GTTTTCTTAC	1257	9	-	Nicotiana tabacum	cis-acting element involved in defense and stress responsiveness
Misin01G432600.1	G-box	CACGAC	276	6	-	Zea mays	cis-acting regulatory element involved in light responsiveness
Misin01G432600.1	TCT-motif	TCTTAC	1235	6	+	Arabidopsis thaliana	part of a light responsive element
Misin01G432600.1	TCT-motif	TCTTAC	1850	6	-	Arabidopsis thaliana	part of a light responsive element
Misin01G432600.1	CAAT-box	CAAAT	205	5	-	Pisum sativum	common cis-acting element in promoter and enhancer regions
Misin01G432600.1	CAAT-box	CAAAT	333	5	+	Pisum sativum	common cis-acting element in promoter and enhancer regions
Misin01G432600.1	CAAT-box	CCAAT	353	5	-	Arabidopsis thaliana	common cis-acting element in promoter and enhancer regions
Misin01G432600.1	CAAT-box	CCAAT	588	5	-	Arabidopsis thaliana	common cis-acting element in promoter and enhancer regions
Misin01G432600.1	CAAT-box	CCAAT	1025	5	-	Arabidopsis thaliana	common cis-acting element in promoter and enhancer regions
Misin01G432600.1	CAAT-box	CAAAT	1050	5	+	Pisum sativum	common cis-acting element in promoter and enhancer regions
Misin01G432600.1	CAAT-box	CAAAT	1440	5	+	Pisum sativum	common cis-acting element in promoter and enhancer regions
Misin01G432600.1	CAAT-box	CAACCAACTCC	1697	10	+	Arabidopsis thaliana	common cis-acting element in promoter and enhancer regions
Misin01G432600.1	CAAT-box	CCAAT	1706	5	+	Arabidopsis thaliana	common cis-acting element in promoter and enhancer regions
Misin01G432600.1	CAAT-box	CCAAT	1932	5	-	Arabidopsis thaliana	common cis-acting element in promoter and enhancer regions
Misin01G432600.1	CAAT-box	CCAAT	1964	5	-	Arabidopsis thaliana	common cis-acting element in promoter and enhancer regions
Misin01G432600.1	CAAT-box	CCAAT	1981	5	+	Arabidopsis thaliana	common cis-acting element in promoter and enhancer regions
Misin01G432600.1	MBS	CAACTG	1185	6	+	Arabidopsis thaliana	MYB binding site involved in drought-inducibility
Misin01G432600.1	GT1-motif	GGTTAA	111	6	-	Arabidopsis thaliana	light responsive element
Misin01G432600.1	GT1-motif	GGTTAA	639	6	-	Arabidopsis thaliana	light responsive element
Misin01G432600.1	WUN-motif	AAATTTCCT	810	9	-	Brassica oleracea	wound-responsive element
Misin01G432600.1	TCA-element	TCAGAAGAGG	1450	9	+	Brassica oleracea	cis-acting element involved in salicylic acid responsiveness
Misin01G432600.1	ARE	AAACCA	910	6	+	Zea mays	cis-acting regulatory element essential for the anaerobic induction
Misin01G432600.1	AuxRR-core	GGTCCAT	1897	7	+	Nicotiana tabacum	cis-acting regulatory element involved in auxin responsiveness
Misin01G432600.1	CGTCA-motif	CGTCA	429	5	-	Hordeum vulgare	cis-acting regulatory element involved in the MeJA-responsiveness
Misin01G432600.1	CGTCA-motif	CGTCA	537	5	+	Hordeum vulgare	cis-acting regulatory element involved in the MeJA-responsiveness	NAP
Misin01G432600.1	CGTCA-motif	CGTCA	664	5	-	Hordeum vulgare	cis-acting regulatory element involved in the MeJA-responsiveness
Misin01G432600.1	CGTCA-motif	CGTCA	1432	5	+	Hordeum vulgare	cis-acting regulatory element involved in the MeJA-responsiveness
Misin01G432600.1	CAT-box	GCCACT	1751	6	-	Arabidopsis thaliana	cis-acting regulatory element related to meristem expression
Misin01G432600.1	TGACG-motif	TGACG	429	5	+	Hordeum vulgare	cis-acting regulatory element involved in the MeJA-responsiveness
Misin01G432600.1	TGACG-motif	TGACG	537	5	-	Hordeum vulgare	cis-acting regulatory element involved in the MeJA-responsiveness
Misin01G432600.1	TGACG-motif	TGACG	664	5	+	Hordeum vulgare	cis-acting regulatory element involved in the MeJA-responsiveness
Misin01G432600.1	TGACG-motif	TGACG	1432	5	-	Hordeum vulgare	cis-acting regulatory element involved in the MeJA-responsiveness
Misin01G432600.1	GATA-motif	GATAGGG	1945	7	+	Pisum sativum	part of a light responsive element
Misin01G432600.1	Sp1	GGGCGG	18	6	-	Oryza sativa	light responsive element
Misin01G494200.1	A-box	CCGTCC	23	6	+	Petroselinum crispum	cis-acting regulatory element
Misin01G494200.1	A-box	CCGTCC	671	6	+	Petroselinum crispum	cis-acting regulatory element
Misin01G494200.1	CAAT-box	CCAAT	405	5	-	Arabidopsis thaliana	common cis-acting element in promoter and enhancer regions
Misin01G494200.1	O2-site	GATGATGTGG	133	9	-	Zea mays	cis-acting regulatory element involved in zein metabolism regulation
Misin01G494200.1	O2-site	GATGACATGG	476	9	+	Zea mays	cis-acting regulatory element involved in zein metabolism regulation
Misin01G494200.1	G-box	CACGAC	164	6	+	Zea mays	cis-acting regulatory element involved in light responsiveness
Misin01G494200.1	CAT-box	GCCACT	561	6	-	Arabidopsis thaliana	cis-acting regulatory element related to meristem expression
Misin01G494200.1	Sp1	GGGCGG	254	6	+	Oryza sativa	light responsive element
Misin01G494200.1	GC-motif	CCCCCG	716	6	+	Zea mays	enhancer-like element involved in anoxic specific inducibility
Misin01G494200.1	GC-motif	CCCCCG	821	6	+	Zea mays	enhancer-like element involved in anoxic specific inducibility
Misin01G494200.1	C-box	ACGAGCACCGCC	417	11	+	Hordeum vulgare	cis-acting regulatory element involved in light responsiveness
Misin01G501300.1	G-Box	CACGTT	959	6	-	Pisum sativum	cis-acting regulatory element involved in light responsiveness
Misin01G501300.1	G-Box	CACGTT	980	6	+	Pisum sativum	cis-acting regulatory element involved in light responsiveness
Misin01G501300.1	CAAT-box	CCAAT	588	5	+	Arabidopsis thaliana	common cis-acting element in promoter and enhancer regions
Misin01G501300.1	G-box	CACGAC	305	6	+	Zea mays	cis-acting regulatory element involved in light responsiveness
Misin01G501300.1	GC-motif	CCCCCG	26	6	+	Zea mays	enhancer-like element involved in anoxic specific inducibility
Misin01G501300.1	CGTCA-motif	CGTCA	115	5	+	Hordeum vulgare	cis-acting regulatory element involved in the MeJA-responsiveness
Misin01G501300.1	CGTCA-motif	CGTCA	768	5	+	Hordeum vulgare	cis-acting regulatory element involved in the MeJA-responsiveness
Misin01G501300.1	CGTCA-motif	CGTCA	879	5	+	Hordeum vulgare	cis-acting regulatory element involved in the MeJA-responsiveness
Misin01G501300.1	MSA-like	(T/C)C(T/C)AACGG(T/C)(T/C)A	365	8.5	+	Catharanthus roseus	cis-acting element involved in cell cycle regulation
Misin01G501300.1	A-box	CCGTCC	661	6	-	Petroselinum crispum	cis-acting regulatory element
Misin01G501300.1	A-box	CCGTCC	790	6	-	Petroselinum crispum	cis-acting regulatory element
Misin01G501300.1	A-box	CCGTCC	1050	6	-	Petroselinum crispum	cis-acting regulatory element
Misin01G501300.1	A-box	CCGTCC	1078	6	-	Petroselinum crispum	cis-acting regulatory element
Misin01G501300.1	TGACG-motif	TGACG	115	5	-	Hordeum vulgare	cis-acting regulatory element involved in the MeJA-responsiveness	AtNAC3
Misin01G501300.1	TGACG-motif	TGACG	768	5	-	Hordeum vulgare	cis-acting regulatory element involved in the MeJA-responsiveness
Misin01G501300.1	TGACG-motif	TGACG	879	5	-	Hordeum vulgare	cis-acting regulatory element involved in the MeJA-responsiveness
Misin01G501300.1	O2-site	GATGATGTGG	316	9	-	Zea mays	cis-acting regulatory element involved in zein metabolism regulation
Misin01G501300.1	O2-site	GATGACATGG	502	9	+	Zea mays	cis-acting regulatory element involved in zein metabolism regulation
Misin01G501300.1	O2-site	GATGATGTGG	779	9	+	Zea mays	cis-acting regulatory element involved in zein metabolism regulation
Misin01G501300.1	O2-site	GATGACATGG	992	9	+	Zea mays	cis-acting regulatory element involved in zein metabolism regulation
Misin01G501300.1	I-box	gGATAAGGTG	835	9	+	Zea mays	part of a light responsive element
Misin01G501300.1	ABRE	AACCCGG	267	7	-	Arabidopsis thaliana	cis-acting element involved in the abscisic acid responsiveness
Misin01G501300.1	ABRE	CGTACGTGCA	600	9	+	Hordeum vulgare	cis-acting element involved in the abscisic acid responsiveness
Misin01G501300.1	ABRE	GCCGCGTGGC	674	9	+	Oryza sativa	cis-acting element involved in the abscisic acid responsiveness
Misin01G501300.1	ABRE	ACGTG	960	5	+	Arabidopsis thaliana	cis-acting element involved in the abscisic acid responsiveness
Misin01G501300.1	ABRE	ACGTG	980	5	-	Arabidopsis thaliana	cis-acting element involved in the abscisic acid responsiveness
Misin01G501300.1	CCAAT-box	CAACGG	282	6	+	Hordeum vulgare	MYBHv1 binding site
Misin01G501300.1	CCAAT-box	CAACGG	367	6	+	Hordeum vulgare	MYBHv1 binding site
Misin01G506400.1	TATA-box	TATA	1491	4	-	Arabidopsis thaliana	core promoter element around -30 of transcription start
Misin01G506400.1	MBS	CAACTG	273	6	+	Arabidopsis thaliana	MYB binding site involved in drought-inducibility
Misin01G506400.1	MBS	CAACTG	312	6	-	Arabidopsis thaliana	MYB binding site involved in drought-inducibility
Misin01G506400.1	MBS	CAACTG	1370	6	+	Arabidopsis thaliana	MYB binding site involved in drought-inducibility
Misin01G506400.1	CAAT-box	CAAAT	150	5	-	Pisum sativum	common cis-acting element in promoter and enhancer regions
Misin01G506400.1	CAAT-box	CAAAT	225	5	+	Pisum sativum	common cis-acting element in promoter and enhancer regions
Misin01G506400.1	CAAT-box	CCAAT	375	5	-	Arabidopsis thaliana	common cis-acting element in promoter and enhancer regions
Misin01G506400.1	CAAT-box	CCAAT	638	5	+	Arabidopsis thaliana	common cis-acting element in promoter and enhancer regions
Misin01G506400.1	CAAT-box	CAAAT	697	5	+	Pisum sativum	common cis-acting element in promoter and enhancer regions	NAP
Misin01G506400.1	CAAT-box	CCAAT	738	5	+	Arabidopsis thaliana	common cis-acting element in promoter and enhancer regions
Misin01G506400.1	CAAT-box	CCAAT	1127	5	-	Arabidopsis thaliana	common cis-acting element in promoter and enhancer regions
Misin01G506400.1	CAAT-box	CCAAT	1448	5	-	Arabidopsis thaliana	common cis-acting element in promoter and enhancer regions
Misin01G506400.1	CAAT-box	CAAAT	1720	5	+	Pisum sativum	common cis-acting element in promoter and enhancer regions
Misin01G506400.1	CAAT-box	CCAAT	2017	5	-	Arabidopsis thaliana	common cis-acting element in promoter and enhancer regions
Misin01G506400.1	ACE	GACACGTATG	437	9	+	Petroselinum crispum	cis-acting element involved in light responsiveness
Misin01G506400.1	G-box	CACGTC	1562	6	+	Zea mays	cis-acting regulatory element involved in light responsiveness
Misin01G506400.1	G-box	CACGAC	1852	6	+	Zea mays	cis-acting regulatory element involved in light responsiveness
Misin01G506400.1	RY-element	CATGCATG	649	8	+	Helianthus annuus	cis-acting regulatory element involved in seed-specific regulation
Misin01G506400.1	C-box	ACGAGCACCGCC	387	11	+	Hordeum vulgare	cis-acting regulatory element involved in light responsiveness
Misin01G506400.1	AuxRR-core	GGTCCAT	1159	7	+	Nicotiana tabacum	cis-acting regulatory element involved in auxin responsiveness
Misin01G506400.1	ARE	AAACCA	25	6	-	Zea mays	cis-acting regulatory element essential for the anaerobic induction
Misin01G506400.1	CGTCA-motif	CGTCA	46	5	-	Hordeum vulgare	cis-acting regulatory element involved in the MeJA-responsiveness
Misin01G506400.1	CGTCA-motif	CGTCA	874	5	+	Hordeum vulgare	cis-acting regulatory element involved in the MeJA-responsiveness
Misin01G506400.1	CGTCA-motif	CGTCA	1435	5	-	Hordeum vulgare	cis-acting regulatory element involved in the MeJA-responsiveness
Misin01G506400.1	CGTCA-motif	CGTCA	1459	5	-	Hordeum vulgare	cis-acting regulatory element involved in the MeJA-responsiveness
Misin01G506400.1	CGTCA-motif	CGTCA	1465	5	+	Hordeum vulgare	cis-acting regulatory element involved in the MeJA-responsiveness
Misin01G506400.1	CGTCA-motif	CGTCA	1504	5	-	Hordeum vulgare	cis-acting regulatory element involved in the MeJA-responsiveness
Misin01G506400.1	CGTCA-motif	CGTCA	1507	5	+	Hordeum vulgare	cis-acting regulatory element involved in the MeJA-responsiveness
Misin01G506400.1	CGTCA-motif	CGTCA	1615	5	+	Hordeum vulgare	cis-acting regulatory element involved in the MeJA-responsiveness
Misin01G506400.1	CAT-box	GCCACT	1670	6	-	Arabidopsis thaliana	cis-acting regulatory element related to meristem expression
Misin01G506400.1	TGACG-motif	TGACG	46	5	+	Hordeum vulgare	cis-acting regulatory element involved in the MeJA-responsiveness
Misin01G506400.1	TGACG-motif	TGACG	874	5	-	Hordeum vulgare	cis-acting regulatory element involved in the MeJA-responsiveness
Misin01G506400.1	TGACG-motif	TGACG	1435	5	+	Hordeum vulgare	cis-acting regulatory element involved in the MeJA-responsiveness
Misin01G506400.1	TGACG-motif	TGACG	1459	5	+	Hordeum vulgare	cis-acting regulatory element involved in the MeJA-responsiveness
Misin01G506400.1	TGACG-motif	TGACG	1465	5	-	Hordeum vulgare	cis-acting regulatory element involved in the MeJA-responsiveness
Misin01G506400.1	TGACG-motif	TGACG	1504	5	+	Hordeum vulgare	cis-acting regulatory element involved in the MeJA-responsiveness
Misin01G506400.1	TGACG-motif	TGACG	1507	5	-	Hordeum vulgare	cis-acting regulatory element involved in the MeJA-responsiveness
Misin01G506400.1	TGACG-motif	TGACG	1615	5	-	Hordeum vulgare	cis-acting regulatory element involved in the MeJA-responsiveness
Misin01G506400.1	O2-site	GTTGACGTGA	1502	9	+	Zea mays	cis-acting regulatory element involved in zein metabolism regulation
Misin01G506400.1	O2-site	GATGATGTGG	1743	9	-	Zea mays	cis-acting regulatory element involved in zein metabolism regulation
Misin01G506400.1	GARE-motif	TCTGTTG	1308	7	-	Brassica oleracea	gibberellin-responsive element
Misin01G506400.1	ABRE	ACGTG	1562	5	-	Arabidopsis thaliana	cis-acting element involved in the abscisic acid responsiveness
Misin01G506400.1	MRE	AACCTAA	1179	7	-	Petroselinum crispum	MYB binding site involved in light responsiveness
Misin01G506400.1	CCAAT-box	CAACGG	85	6	+	Hordeum vulgare	MYBHv1 binding site
Misin01G506400.1	CCAAT-box	CAACGG	976	6	+	Hordeum vulgare	MYBHv1 binding site
Misin01G506400.1	CCAAT-box	CAACGG	1530	6	+	Hordeum vulgare	MYBHv1 binding site
Misin01G506400.1	CCAAT-box	CAACGG	1833	6	+	Hordeum vulgare	MYBHv1 binding site
Misin02G018600.1	CCAAT-box	CAACGG	253	6	+	Hordeum vulgare	MYBHv1 binding site
Misin02G018600.1	TCCC-motif	TCTCCCT	20	7	-	Spinacia oleracea	part of a light responsive element
Misin02G018600.1	Sp1	GGGCGG	262	6	-	Oryza sativa	light responsive element	ATAF
Misin02G018600.1	Sp1	GGGCGG	866	6	-	Oryza sativa	light responsive element
Misin02G018600.1	ABRE	GCCGCGTGGC	325	9	+	Oryza sativa	cis-acting element involved in the abscisic acid responsiveness
Misin02G018600.1	ABRE	AACCCGG	939	7	-	Arabidopsis thaliana	cis-acting element involved in the abscisic acid responsiveness
Misin02G019400.1	A-box	CCGTCC	802	6	-	Petroselinum crispum	cis-acting regulatory element
Misin02G019400.1	TGACG-motif	TGACG	48	5	-	Hordeum vulgare	cis-acting regulatory element involved in the MeJA-responsiveness
Misin02G019400.1	TGACG-motif	TGACG	183	5	-	Hordeum vulgare	cis-acting regulatory element involved in the MeJA-responsiveness
Misin02G019400.1	TGACG-motif	TGACG	655	5	-	Hordeum vulgare	cis-acting regulatory element involved in the MeJA-responsiveness
Misin02G019400.1	TGACG-motif	TGACG	727	5	-	Hordeum vulgare	cis-acting regulatory element involved in the MeJA-responsiveness
Misin02G019400.1	TGACG-motif	TGACG	978	5	+	Hordeum vulgare	cis-acting regulatory element involved in the MeJA-responsiveness
Misin02G019400.1	TGACG-motif	TGACG	1075	5	+	Hordeum vulgare	cis-acting regulatory element involved in the MeJA-responsiveness
Misin02G019400.1	TGACG-motif	TGACG	1165	5	+	Hordeum vulgare	cis-acting regulatory element involved in the MeJA-responsiveness
Misin02G019400.1	CCAAT-box	CAACGG	336	6	-	Hordeum vulgare	MYBHv1 binding site
Misin02G019400.1	CCAAT-box	CAACGG	550	6	+	Hordeum vulgare	MYBHv1 binding site
Misin02G019400.1	GATA-motif	GATAGGG	967	7	+	Pisum sativum	part of a light responsive element
Misin02G019400.1	Sp1	GGGCGG	305	6	-	Oryza sativa	light responsive element
Misin02G019400.1	Sp1	GGGCGG	883	6	+	Oryza sativa	light responsive element
Misin02G019400.1	ABRE	TACGGTC	833	7	-	Arabidopsis thaliana	cis-acting element involved in the abscisic acid responsiveness
Misin02G019400.1	ABRE	ACGTG	988	5	-	Arabidopsis thaliana	cis-acting element involved in the abscisic acid responsiveness
Misin02G019400.1	GARE-motif	TCTGTTG	716	7	-	Brassica oleracea	gibberellin-responsive element
Misin02G019400.1	GARE-motif	TCTGTTG	1181	7	+	Brassica oleracea	gibberellin-responsive element
Misin02G019400.1	G-box	CACGAC	112	6	+	Zea mays	cis-acting regulatory element involved in light responsiveness
Misin02G019400.1	G-box	CACGAC	261	6	-	Zea mays	cis-acting regulatory element involved in light responsiveness
Misin02G019400.1	G-box	CAGACGTGGCA	1174	10	-	Nicotiana plumbaginifolia	cis-acting regulatory element involved in light responsiveness
Misin02G019400.1	G-Box	CACGTT	988	6	+	Pisum sativum	cis-acting regulatory element involved in light responsiveness
Misin02G019400.1	MBS	CAACTG	530	6	+	Arabidopsis thaliana	MYB binding site involved in drought-inducibility
Misin02G019400.1	CAAT-box	CCAAT	500	5	+	Arabidopsis thaliana	common cis-acting element in promoter and enhancer regions
Misin02G019400.1	CAAT-box	TGCCAAC	527	7	+	Petunia hybrida	common cis-acting element in promoter and enhancer regions
Misin02G019400.1	CAAT-box	CAAAT	730	5	+	Pisum sativum	common cis-acting element in promoter and enhancer regions
Misin02G019400.1	CAAT-box	CAAAT	1146	5	+	Pisum sativum	common cis-acting element in promoter and enhancer regions
Misin02G019400.1	CAAT-box	CAAAT	1396	5	-	Pisum sativum	common cis-acting element in promoter and enhancer regions
Misin02G019400.1	TATA-box	TATA	1142	4	-	Arabidopsis thaliana	core promoter element around -30 of transcription start
Misin02G019400.1	TGA-element	AACGAC	169	6	+	Brassica oleracea	auxin-responsive element
Misin02G019400.1	TGA-element	AACGAC	1131	6	+	Brassica oleracea	auxin-responsive element
Misin02G019400.1	TGA-element	AACGAC	1194	6	+	Brassica oleracea	auxin-responsive element	NAP
Misin02G019400.1	MSA-like	(T/C)C(T/C)AACGG(T/C)(T/C)A	333	8.5	-	Catharanthus roseus	cis-acting element involved in cell cycle regulation
Misin02G019400.1	CGTCA-motif	CGTCA	48	5	+	Hordeum vulgare	cis-acting regulatory element involved in the MeJA-responsiveness
Misin02G019400.1	CGTCA-motif	CGTCA	183	5	+	Hordeum vulgare	cis-acting regulatory element involved in the MeJA-responsiveness
Misin02G019400.1	CGTCA-motif	CGTCA	655	5	+	Hordeum vulgare	cis-acting regulatory element involved in the MeJA-responsiveness
Misin02G019400.1	CGTCA-motif	CGTCA	727	5	+	Hordeum vulgare	cis-acting regulatory element involved in the MeJA-responsiveness
Misin02G019400.1	CGTCA-motif	CGTCA	978	5	-	Hordeum vulgare	cis-acting regulatory element involved in the MeJA-responsiveness
Misin02G019400.1	CGTCA-motif	CGTCA	1075	5	-	Hordeum vulgare	cis-acting regulatory element involved in the MeJA-responsiveness
Misin02G019400.1	CGTCA-motif	CGTCA	1165	5	-	Hordeum vulgare	cis-acting regulatory element involved in the MeJA-responsiveness
Misin02G019400.1	ARE	AAACCA	1107	6	-	Zea mays	cis-acting regulatory element essential for the anaerobic induction
Misin02G019400.1	AuxRR-core	GGTCCAT	1260	7	-	Nicotiana tabacum	cis-acting regulatory element involved in auxin responsiveness
Misin02G023100.1	TGACG-motif	TGACG	366	5	+	Hordeum vulgare	cis-acting regulatory element involved in the MeJA-responsiveness
Misin02G023100.1	TGACG-motif	TGACG	385	5	-	Hordeum vulgare	cis-acting regulatory element involved in the MeJA-responsiveness
Misin02G023100.1	TGACG-motif	TGACG	1135	5	+	Hordeum vulgare	cis-acting regulatory element involved in the MeJA-responsiveness
Misin02G023100.1	Sp1	GGGCGG	31	6	-	Oryza sativa	light responsive element
Misin02G023100.1	Sp1	GGGCGG	94	6	+	Oryza sativa	light responsive element
Misin02G023100.1	Sp1	GGGCGG	319	6	+	Oryza sativa	light responsive element
Misin02G023100.1	TATA-box	TATAA	1102	5	-	Arabidopsis thaliana	core promoter element around -30 of transcription start
Misin02G023100.1	TATA-box	TATA	1103	4	-	Arabidopsis thaliana	core promoter element around -30 of transcription start
Misin02G023100.1	TGA-element	AACGAC	799	6	-	Brassica oleracea	auxin-responsive element
Misin02G023100.1	G-box	CACGAC	110	6	+	Zea mays	cis-acting regulatory element involved in light responsiveness
Misin02G023100.1	G-box	CACGAC	815	6	+	Zea mays	cis-acting regulatory element involved in light responsiveness
Misin02G023100.1	G-box	CACGAC	1168	6	-	Zea mays	cis-acting regulatory element involved in light responsiveness
Misin02G023100.1	MBS	CAACTG	548	6	-	Arabidopsis thaliana	MYB binding site involved in drought-inducibility
Misin02G023100.1	CAAT-box	CCAAT	709	5	+	Arabidopsis thaliana	common cis-acting element in promoter and enhancer regions
Misin02G023100.1	Box II -like sequence	TCCGTGTACCA	290	10	-	Oryza sativa	cis-acting regulatory element
Misin02G023100.1	TCA-element	TCAGAAGAGG	511	9	+	Brassica oleracea	cis-acting element involved in salicylic acid responsiveness
Misin02G023100.1	CGTCA-motif	CGTCA	366	5	-	Hordeum vulgare	cis-acting regulatory element involved in the MeJA-responsiveness
Misin02G023100.1	CGTCA-motif	CGTCA	385	5	+	Hordeum vulgare	cis-acting regulatory element involved in the MeJA-responsiveness
Misin02G023100.1	CGTCA-motif	CGTCA	1135	5	-	Hordeum vulgare	cis-acting regulatory element involved in the MeJA-responsiveness
Misin02G048900.1	I-box	gGATAAGGTG	40	9	+	Zea mays	part of a light responsive element
Misin02G048900.1	ABRE	ACGTG	105	5	+	Arabidopsis thaliana	cis-acting element involved in the abscisic acid responsiveness
Misin02G048900.1	ABRE	ACGTG	154	5	-	Arabidopsis thaliana	cis-acting element involved in the abscisic acid responsiveness
Misin02G048900.1	TGACG-motif	TGACG	103	5	+	Hordeum vulgare	cis-acting regulatory element involved in the MeJA-responsiveness
Misin02G048900.1	TGACG-motif	TGACG	151	5	-	Hordeum vulgare	cis-acting regulatory element involved in the MeJA-responsiveness
Misin02G048900.1	TGACG-motif	TGACG	1002	5	+	Hordeum vulgare	cis-acting regulatory element involved in the MeJA-responsiveness
Misin02G048900.1	A-box	CCGTCC	853	6	-	Petroselinum crispum	cis-acting regulatory element
Misin02G048900.1	A-box	CCGTCC	1024	6	-	Petroselinum crispum	cis-acting regulatory element
Misin02G048900.1	CAT-box	GCCACT	885	6	-	Arabidopsis thaliana	cis-acting regulatory element related to meristem expression
Misin02G048900.1	CGTCA-motif	CGTCA	103	5	-	Hordeum vulgare	cis-acting regulatory element involved in the MeJA-responsiveness
Misin02G048900.1	CGTCA-motif	CGTCA	151	5	+	Hordeum vulgare	cis-acting regulatory element involved in the MeJA-responsiveness
Misin02G048900.1	CGTCA-motif	CGTCA	1002	5	-	Hordeum vulgare	cis-acting regulatory element involved in the MeJA-responsiveness
Misin02G048900.1	CAAT-box	CCAAT	794	5	-	Arabidopsis thaliana	common cis-acting element in promoter and enhancer regions
Misin02G048900.1	G-Box	CACGTT	154	6	+	Pisum sativum	cis-acting regulatory element involved in light responsiveness
Misin02G048900.1	G-box	CACGTC	104	6	-	Zea mays	cis-acting regulatory element involved in light responsiveness
Misin02G141400.1	CGTCA-motif	CGTCA	55	5	+	Hordeum vulgare	cis-acting regulatory element involved in the MeJA-responsiveness
Misin02G141400.1	ARE	AAACCA	410	6	+	Zea mays	cis-acting regulatory element essential for the anaerobic induction
Misin02G141400.1	GTGGC-motif	CATCGTGTGGC	489	10	-	Arabidopsis thaliana	part of a light responsive element
Misin02G141400.1	chs-Unit 1 m1	ACCTAACCCGC	66	10	+	Hordeum vulgare	part of a light responsive element
Misin02G141400.1	CAAT-box	TGCCAAC	520	7	+	Petunia hybrida	common cis-acting element in promoter and enhancer regions
Misin02G141400.1	CAAT-box	TGCCAAC	938	7	-	Petunia hybrida	common cis-acting element in promoter and enhancer regions
Misin02G141400.1	G-box	CACGAC	512	6	+	Zea mays	cis-acting regulatory element involved in light responsiveness
Misin02G141400.1	G-box	CACGAC	878	6	-	Zea mays	cis-acting regulatory element involved in light responsiveness
Misin02G141400.1	GCN4_motif	TGAGTCA	244	7	-	Oryza sativa	cis-regulatory element involved in endosperm expression
Misin02G141400.1	GATA-motif	AAGGATAAGG	272	9	+	Solanum tuberosum	part of a light responsive element
Misin02G141400.1	CAT-box	GCCACT	239	6	+	Arabidopsis thaliana	cis-acting regulatory element related to meristem expression
Misin02G141400.1	CAT-box	GCCACT	736	6	-	Arabidopsis thaliana	cis-acting regulatory element related to meristem expression
Misin02G141400.1	TGACG-motif	TGACG	55	5	-	Hordeum vulgare	cis-acting regulatory element involved in the MeJA-responsiveness
Misin02G141400.1	O2-site	GATGACATGG	457	9	-	Zea mays	cis-acting regulatory element involved in zein metabolism regulation
Misin02G141400.1	O2-site	GATGATGTGG	597	9	-	Zea mays	cis-acting regulatory element involved in zein metabolism regulation
Misin02G146000.1	TGA-element	AACGAC	107	6	-	Brassica oleracea	auxin-responsive element
Misin02G146000.1	G-box	CACGAC	38	6	+	Zea mays	cis-acting regulatory element involved in light responsiveness
Misin02G146000.1	G-box	CACGAC	325	6	+	Zea mays	cis-acting regulatory element involved in light responsiveness
Misin02G146000.1	MBS	CAACTG	496	6	+	Arabidopsis thaliana	MYB binding site involved in drought-inducibility
Misin02G146000.1	G-Box	CACGTT	49	6	+	Pisum sativum	cis-acting regulatory element involved in light responsiveness
Misin02G146000.1	CGTCA-motif	CGTCA	286	5	+	Hordeum vulgare	cis-acting regulatory element involved in the MeJA-responsiveness
Misin02G146000.1	A-box	CCGTCC	298	6	-	Petroselinum crispum	cis-acting regulatory element
Misin02G146000.1	TGACG-motif	TGACG	286	5	-	Hordeum vulgare	cis-acting regulatory element involved in the MeJA-responsiveness
Misin02G146000.1	ABRE	ACGTG	49	5	-	Arabidopsis thaliana	cis-acting element involved in the abscisic acid responsiveness
Misin02G146000.1	CCAAT-box	CAACGG	91	6	+	Hordeum vulgare	MYBHv1 binding site
Misin02G146000.1	CCAAT-box	CAACGG	132	6	-	Hordeum vulgare	MYBHv1 binding site
Misin02G146000.1	Sp1	GGGCGG	25	6	-	Oryza sativa	light responsive element
Misin02G218900.1	Sp1	GGGCGG	262	6	+	Oryza sativa	light responsive element
Misin02G218900.1	Sp1	GGGCGG	385	6	+	Oryza sativa	light responsive element
Misin02G218900.1	Sp1	GGGCGG	421	6	+	Oryza sativa	light responsive element
Misin02G218900.1	Sp1	GGGCGG	839	6	-	Oryza sativa	light responsive element
Misin02G218900.1	Sp1	GGGCGG	849	6	-	Oryza sativa	light responsive element
Misin02G218900.1	GATA-motif	GATAGGA	1334	7	+	Arabidopsis thaliana	part of a light responsive element
Misin02G218900.1	I-box	GTATAAGGCC	580	9	-	Larix laricina	part of a light responsive element
Misin02G218900.1	ABRE	ACGTG	1271	5	-	Arabidopsis thaliana	cis-acting element involved in the abscisic acid responsiveness
Misin02G218900.1	TGACG-motif	TGACG	470	5	-	Hordeum vulgare	cis-acting regulatory element involved in the MeJA-responsiveness
Misin02G218900.1	TGACG-motif	TGACG	475	5	+	Hordeum vulgare	cis-acting regulatory element involved in the MeJA-responsiveness
Misin02G218900.1	TGACG-motif	TGACG	1173	5	+	Hordeum vulgare	cis-acting regulatory element involved in the MeJA-responsiveness
Misin02G218900.1	Pc-CMA2c	GCCCACGCA	70	9	+	Pisum sativum	part of a light responsive element
Misin02G218900.1	CAT-box	GCCACT	663	6	+	Arabidopsis thaliana	cis-acting regulatory element related to meristem expression
Misin02G218900.1	TCCC-motif	TCTCCCT	1473	7	-	Spinacia oleracea	part of a light responsive element
Misin02G218900.1	CGTCA-motif	CGTCA	470	5	+	Hordeum vulgare	cis-acting regulatory element involved in the MeJA-responsiveness	ATAF
Misin02G218900.1	CGTCA-motif	CGTCA	475	5	-	Hordeum vulgare	cis-acting regulatory element involved in the MeJA-responsiveness
Misin02G218900.1	CGTCA-motif	CGTCA	1173	5	-	Hordeum vulgare	cis-acting regulatory element involved in the MeJA-responsiveness
Misin02G218900.1	MSA-like	(T/C)C(T/C)AACGG(T/C)(T/C)A	656	8.5	+	Catharanthus roseus	cis-acting element involved in cell cycle regulation
Misin02G218900.1	GC-motif	CCCCCG	1322	6	+	Zea mays	enhancer-like element involved in anoxic specific inducibility
Misin02G218900.1	MBS	CAACTG	914	6	-	Arabidopsis thaliana	MYB binding site involved in drought-inducibility
Misin02G218900.1	CAAT-box	CCAAT	1364	5	-	Arabidopsis thaliana	common cis-acting element in promoter and enhancer regions
Misin02G218900.1	G-box	CACGAC	191	6	+	Zea mays	cis-acting regulatory element involved in light responsiveness
Misin02G218900.1	G-box	CACGTC	1271	6	+	Zea mays	cis-acting regulatory element involved in light responsiveness
Misin02G218900.1	TGA-element	AACGAC	1355	6	+	Brassica oleracea	auxin-responsive element
Misin02G218900.1	LTR	CCGAAA	50	6	+	Hordeum vulgare	cis-acting element involved in low-temperature responsiveness
Misin02G218900.1	TATA-box	TATA	778	4	-	Arabidopsis thaliana	core promoter element around -30 of transcription start
Misin02G265200.1	TGACG-motif	TGACG	118	5	-	Hordeum vulgare	cis-acting regulatory element involved in the MeJA-responsiveness
Misin02G265200.1	TGACG-motif	TGACG	574	5	-	Hordeum vulgare	cis-acting regulatory element involved in the MeJA-responsiveness
Misin02G265200.1	TGACG-motif	TGACG	711	5	+	Hordeum vulgare	cis-acting regulatory element involved in the MeJA-responsiveness
Misin02G265200.1	Sp1	GGGCGG	20	6	-	Oryza sativa	light responsive element
Misin02G265200.1	Sp1	GGGCGG	764	6	-	Oryza sativa	light responsive element
Misin02G265200.1	CCAAT-box	CAACGG	226	6	+	Hordeum vulgare	MYBHv1 binding site
Misin02G265200.1	CCAAT-box	CAACGG	690	6	-	Hordeum vulgare	MYBHv1 binding site
Misin02G265200.1	ABRE	ACGTG	639	5	+	Arabidopsis thaliana	cis-acting element involved in the abscisic acid responsiveness
Misin02G265200.1	ABRE	ACGTG	793	5	-	Arabidopsis thaliana	cis-acting element involved in the abscisic acid responsiveness
Misin02G265200.1	ABRE	GACACGTGGC	956	9	+	Triticum aestivum	cis-acting element involved in the abscisic acid responsiveness
Misin02G265200.1	ABRE	CACGTG	958	6	-	Arabidopsis thaliana	cis-acting element involved in the abscisic acid responsiveness
Misin02G265200.1	ABRE	ACGTG	959	5	+	Arabidopsis thaliana	cis-acting element involved in the abscisic acid responsiveness
Misin02G265200.1	CAAT-box	CAAAT	133	5	+	Pisum sativum	common cis-acting element in promoter and enhancer regions
Misin02G265200.1	CAAT-box	CAACCAACTCC	609	10	+	Arabidopsis thaliana	common cis-acting element in promoter and enhancer regions
Misin02G265200.1	G-Box	CACGTT	793	6	+	Pisum sativum	cis-acting regulatory element involved in light responsiveness
Misin02G265200.1	G-Box	CACGTG	958	6	-	Pisum sativum	cis-acting regulatory element involved in light responsiveness
Misin02G265200.1	G-box	CACGAC	250	6	+	Zea mays	cis-acting regulatory element involved in light responsiveness
Misin02G265200.1	G-box	CACGTC	638	6	-	Zea mays	cis-acting regulatory element involved in light responsiveness
Misin02G265200.1	G-box	CACGAC	788	6	+	Zea mays	cis-acting regulatory element involved in light responsiveness
Misin02G265200.1	G-box	GCCACGTGGA	956	9	+	Arabidopsis thaliana	cis-acting regulatory element involved in light responsiveness
Misin02G265200.1	G-box	CACGTG	958	6	-	Arabidopsis thaliana	cis-acting regulatory element involved in light responsiveness
Misin02G265200.1	TGA-element	AACGAC	598	6	-	Brassica oleracea	auxin-responsive element
Misin02G265200.1	LTR	CCGAAA	173	6	+	Hordeum vulgare	cis-acting element involved in low-temperature responsiveness
Misin02G265200.1	CGTCA-motif	CGTCA	118	5	+	Hordeum vulgare	cis-acting regulatory element involved in the MeJA-responsiveness
Misin02G265200.1	CGTCA-motif	CGTCA	574	5	+	Hordeum vulgare	cis-acting regulatory element involved in the MeJA-responsiveness
Misin02G265200.1	CGTCA-motif	CGTCA	711	5	-	Hordeum vulgare	cis-acting regulatory element involved in the MeJA-responsiveness
Misin02G265200.1	TCA-element	TCAGAAGAGG	1060	9	-	Brassica oleracea	cis-acting element involved in salicylic acid responsiveness
Misin02G265200.1	C-box	ACGAGCACCGCC	387	11	+	Hordeum vulgare	cis-acting regulatory element involved in light responsiveness
Misin02G265200.1	GC-motif	CCCCCG	205	6	+	Zea mays	enhancer-like element involved in anoxic specific inducibility
Misin02G265200.1	GC-motif	CCCCCG	354	6	+	Zea mays	enhancer-like element involved in anoxic specific inducibility
Misin02G265200.1	GC-motif	CCCCCG	736	6	-	Zea mays	enhancer-like element involved in anoxic specific inducibility
Misin02G265200.1	GC-motif	CCCCCG	761	6	+	Zea mays	enhancer-like element involved in anoxic specific inducibility
Misin02G286800.1	G-box	CACGAC	539	6	+	Zea mays	cis-acting regulatory element involved in light responsiveness
Misin02G286800.1	CAAT-box	CCAAT	167	5	-	Arabidopsis thaliana	common cis-acting element in promoter and enhancer regions
Misin02G286800.1	TGACG-motif	TGACG	106	5	-	Hordeum vulgare	cis-acting regulatory element involved in the MeJA-responsiveness
Misin02G286800.1	TGACG-motif	TGACG	255	5	+	Hordeum vulgare	cis-acting regulatory element involved in the MeJA-responsiveness
Misin02G286800.1	TGACG-motif	TGACG	793	5	+	Hordeum vulgare	cis-acting regulatory element involved in the MeJA-responsiveness
Misin02G286800.1	ACE	GCGACGTACC	768	9	-	Petroselinum crispum	cis-acting element involved in light responsiveness
Misin02G286800.1	ABRE	AACCCGG	21	7	-	Arabidopsis thaliana	cis-acting element involved in the abscisic acid responsiveness
Misin02G286800.1	CCAAT-box	CAACGG	370	6	+	Hordeum vulgare	MYBHv1 binding site
Misin02G286800.1	CGTCA-motif	CGTCA	106	5	+	Hordeum vulgare	cis-acting regulatory element involved in the MeJA-responsiveness
Misin02G286800.1	CGTCA-motif	CGTCA	255	5	-	Hordeum vulgare	cis-acting regulatory element involved in the MeJA-responsiveness
Misin02G286800.1	CGTCA-motif	CGTCA	793	5	-	Hordeum vulgare	cis-acting regulatory element involved in the MeJA-responsiveness
Misin02G286800.1	Sp1	GGGCGG	278	6	+	Oryza sativa	light responsive element
Misin02G286800.1	Sp1	GGGCGG	310	6	+	Oryza sativa	light responsive element
Misin02G286800.1	Sp1	GGGCGG	624	6	-	Oryza sativa	light responsive element
Misin02G286800.1	MRE	AACCTAA	27	7	-	Petroselinum crispum	MYB binding site involved in light responsiveness
Misin02G286800.1	TCCC-motif	TCTCCCT	726	7	-	Spinacia oleracea	part of a light responsive element
Misin02G356000.1	TGA-element	AACGAC	1036	6	+	Brassica oleracea	auxin-responsive element
Misin02G356000.1	MBS	CAACTG	382	6	+	Arabidopsis thaliana	MYB binding site involved in drought-inducibility
Misin02G356000.1	CAAT-box	CAAAT	1049	5	+	Pisum sativum	common cis-acting element in promoter and enhancer regions
Misin02G356000.1	C-box	ACGAGCACCGCC	396	11	+	Hordeum vulgare	cis-acting regulatory element involved in light responsiveness
Misin02G356000.1	C-box	ACGAGCACCGCC	605	11	+	Hordeum vulgare	cis-acting regulatory element involved in light responsiveness
Misin02G356000.1	CGTCA-motif	CGTCA	328	5	+	Hordeum vulgare	cis-acting regulatory element involved in the MeJA-responsiveness
Misin02G356000.1	CGTCA-motif	CGTCA	820	5	+	Hordeum vulgare	cis-acting regulatory element involved in the MeJA-responsiveness
Misin02G356000.1	TGACG-motif	TGACG	328	5	-	Hordeum vulgare	cis-acting regulatory element involved in the MeJA-responsiveness
Misin02G356000.1	TGACG-motif	TGACG	820	5	-	Hordeum vulgare	cis-acting regulatory element involved in the MeJA-responsiveness
Misin02G356000.1	A-box	CCGTCC	689	6	+	Petroselinum crispum	cis-acting regulatory element
Misin02G356000.1	ABRE	AACCCGG	14	7	+	Arabidopsis thaliana	cis-acting element involved in the abscisic acid responsiveness
Misin02G356000.1	ABRE	GCCGCGTGGC	513	9	-	Oryza sativa	cis-acting element involved in the abscisic acid responsiveness
Misin02G356000.1	Sp1	GGGCGG	358	6	-	Oryza sativa	light responsive element
Misin02G356000.1	Sp1	GGGCGG	362	6	-	Oryza sativa	light responsive element
Misin02G356000.1	Sp1	GGGCGG	439	6	-	Oryza sativa	light responsive element
Misin02G356000.1	Sp1	GGGCGG	521	6	-	Oryza sativa	light responsive element
Misin02G356000.1	Sp1	GGGCGG	745	6	+	Oryza sativa	light responsive element
Misin02G356000.1	Sp1	GGGCGG	814	6	-	Oryza sativa	light responsive element
Misin02G356100.1	Sp1	GGGCGG	264	6	-	Oryza sativa	light responsive element
Misin02G356100.1	Sp1	GGGCGG	269	6	-	Oryza sativa	light responsive element
Misin02G356100.1	CAAT-box	CCAAT	532	5	+	Arabidopsis thaliana	common cis-acting element in promoter and enhancer regions
Misin02G356100.1	G-box	CACGAC	323	6	+	Zea mays	cis-acting regulatory element involved in light responsiveness
Misin02G359000.1	TGACG-motif	TGACG	157	5	-	Hordeum vulgare	cis-acting regulatory element involved in the MeJA-responsiveness
Misin02G359000.1	TGACG-motif	TGACG	543	5	+	Hordeum vulgare	cis-acting regulatory element involved in the MeJA-responsiveness
Misin02G359000.1	A-box	CCGTCC	914	6	+	Petroselinum crispum	cis-acting regulatory element
Misin02G359000.1	ABRE	ACGTG	642	5	+	Arabidopsis thaliana	cis-acting element involved in the abscisic acid responsiveness
Misin02G359000.1	GATA-motif	AAGGATAAGG	323	9	+	Solanum tuberosum	part of a light responsive element
Misin02G359000.1	CCAAT-box	CAACGG	782	6	-	Hordeum vulgare	MYBHv1 binding site
Misin02G359000.1	Sp1	GGGCGG	776	6	-	Oryza sativa	light responsive element
Misin02G359000.1	G-box	CACGTC	641	6	-	Zea mays	cis-acting regulatory element involved in light responsiveness
Misin02G359000.1	CAAT-box	CCAAT	539	5	+	Arabidopsis thaliana	common cis-acting element in promoter and enhancer regions
Misin02G359000.1	GC-motif	CCCCCG	779	6	+	Zea mays	enhancer-like element involved in anoxic specific inducibility
Misin02G359000.1	GC-motif	CCCCCG	839	6	+	Zea mays	enhancer-like element involved in anoxic specific inducibility
Misin02G359000.1	ARE	AAACCA	22	6	+	Zea mays	cis-acting regulatory element essential for the anaerobic induction
Misin02G359000.1	CGTCA-motif	CGTCA	157	5	+	Hordeum vulgare	cis-acting regulatory element involved in the MeJA-responsiveness
Misin02G359000.1	CGTCA-motif	CGTCA	543	5	-	Hordeum vulgare	cis-acting regulatory element involved in the MeJA-responsiveness
Misin02G485800.1	TGACG-motif	TGACG	46	5	+	Hordeum vulgare	cis-acting regulatory element involved in the MeJA-responsiveness
Misin02G485800.1	TGACG-motif	TGACG	877	5	-	Hordeum vulgare	cis-acting regulatory element involved in the MeJA-responsiveness
Misin02G485800.1	TGACG-motif	TGACG	1441	5	+	Hordeum vulgare	cis-acting regulatory element involved in the MeJA-responsiveness
Misin02G485800.1	TGACG-motif	TGACG	1465	5	+	Hordeum vulgare	cis-acting regulatory element involved in the MeJA-responsiveness
Misin02G485800.1	TGACG-motif	TGACG	1471	5	-	Hordeum vulgare	cis-acting regulatory element involved in the MeJA-responsiveness
Misin02G485800.1	TGACG-motif	TGACG	1510	5	+	Hordeum vulgare	cis-acting regulatory element involved in the MeJA-responsiveness
Misin02G485800.1	TGACG-motif	TGACG	1513	5	-	Hordeum vulgare	cis-acting regulatory element involved in the MeJA-responsiveness
Misin02G485800.1	TGACG-motif	TGACG	1621	5	-	Hordeum vulgare	cis-acting regulatory element involved in the MeJA-responsiveness
Misin02G485800.1	O2-site	GTTGACGTGA	1508	9	+	Zea mays	cis-acting regulatory element involved in zein metabolism regulation
Misin02G485800.1	CAT-box	GCCACT	1676	6	-	Arabidopsis thaliana	cis-acting regulatory element related to meristem expression
Misin02G485800.1	MRE	AACCTAA	1185	7	-	Petroselinum crispum	MYB binding site involved in light responsiveness
Misin02G485800.1	CCAAT-box	CAACGG	979	6	+	Hordeum vulgare	MYBHv1 binding site
Misin02G485800.1	CCAAT-box	CAACGG	1536	6	+	Hordeum vulgare	MYBHv1 binding site
Misin02G485800.1	CCAAT-box	CAACGG	1839	6	+	Hordeum vulgare	MYBHv1 binding site
Misin02G485800.1	GARE-motif	TCTGTTG	1314	7	-	Brassica oleracea	gibberellin-responsive element
Misin02G485800.1	ABRE	ACGTG	1568	5	-	Arabidopsis thaliana	cis-acting element involved in the abscisic acid responsiveness
Misin02G485800.1	ACE	GACACGTATG	437	9	+	Petroselinum crispum	cis-acting element involved in light responsiveness
Misin02G485800.1	MBS	CAACTG	273	6	+	Arabidopsis thaliana	MYB binding site involved in drought-inducibility
Misin02G485800.1	MBS	CAACTG	312	6	-	Arabidopsis thaliana	MYB binding site involved in drought-inducibility
Misin02G485800.1	CAAT-box	CAAAT	150	5	-	Pisum sativum	common cis-acting element in promoter and enhancer regions
Misin02G485800.1	CAAT-box	CAAAT	225	5	+	Pisum sativum	common cis-acting element in promoter and enhancer regions
Misin02G485800.1	CAAT-box	CCAAT	375	5	-	Arabidopsis thaliana	common cis-acting element in promoter and enhancer regions
Misin02G485800.1	CAAT-box	CCAAT	638	5	+	Arabidopsis thaliana	common cis-acting element in promoter and enhancer regions
Misin02G485800.1	CAAT-box	CAAAT	697	5	+	Pisum sativum	common cis-acting element in promoter and enhancer regions
Misin02G485800.1	CAAT-box	CCAAT	738	5	+	Arabidopsis thaliana	common cis-acting element in promoter and enhancer regions
Misin02G485800.1	CAAT-box	CCAAT	1130	5	-	Arabidopsis thaliana	common cis-acting element in promoter and enhancer regions
Misin02G485800.1	CAAT-box	CCAAT	1454	5	-	Arabidopsis thaliana	common cis-acting element in promoter and enhancer regions
Misin02G485800.1	CAAT-box	CAAAT	1726	5	+	Pisum sativum	common cis-acting element in promoter and enhancer regions
Misin02G485800.1	CAAT-box	CCAAT	2023	5	-	Arabidopsis thaliana	common cis-acting element in promoter and enhancer regions
Misin02G485800.1	G-Box	CACGTT	1568	6	+	Pisum sativum	cis-acting regulatory element involved in light responsiveness
Misin02G485800.1	G-box	CACGAC	1858	6	+	Zea mays	cis-acting regulatory element involved in light responsiveness
Misin02G485800.1	AuxRR-core	GGTCCAT	1165	7	+	Nicotiana tabacum	cis-acting regulatory element involved in auxin responsiveness
Misin02G485800.1	ARE	AAACCA	25	6	-	Zea mays	cis-acting regulatory element essential for the anaerobic induction
Misin02G485800.1	CGTCA-motif	CGTCA	46	5	-	Hordeum vulgare	cis-acting regulatory element involved in the MeJA-responsiveness
Misin02G485800.1	CGTCA-motif	CGTCA	877	5	+	Hordeum vulgare	cis-acting regulatory element involved in the MeJA-responsiveness
Misin02G485800.1	CGTCA-motif	CGTCA	1441	5	-	Hordeum vulgare	cis-acting regulatory element involved in the MeJA-responsiveness
Misin02G485800.1	CGTCA-motif	CGTCA	1465	5	-	Hordeum vulgare	cis-acting regulatory element involved in the MeJA-responsiveness
Misin02G485800.1	CGTCA-motif	CGTCA	1471	5	+	Hordeum vulgare	cis-acting regulatory element involved in the MeJA-responsiveness
Misin02G485800.1	CGTCA-motif	CGTCA	1510	5	-	Hordeum vulgare	cis-acting regulatory element involved in the MeJA-responsiveness
Misin02G485800.1	CGTCA-motif	CGTCA	1513	5	+	Hordeum vulgare	cis-acting regulatory element involved in the MeJA-responsiveness
Misin02G485800.1	CGTCA-motif	CGTCA	1621	5	+	Hordeum vulgare	cis-acting regulatory element involved in the MeJA-responsiveness
Misin02G485800.1	C-box	ACGAGCACCGCC	387	11	+	Hordeum vulgare	cis-acting regulatory element involved in light responsiveness
Misin02G499400.1	G-box	CACGAC	308	6	+	Zea mays	cis-acting regulatory element involved in light responsiveness
Misin02G499400.1	GC-motif	CCCCCG	26	6	+	Zea mays	enhancer-like element involved in anoxic specific inducibility
Misin02G499400.1	CGTCA-motif	CGTCA	115	5	+	Hordeum vulgare	cis-acting regulatory element involved in the MeJA-responsiveness
Misin02G499400.1	CGTCA-motif	CGTCA	771	5	+	Hordeum vulgare	cis-acting regulatory element involved in the MeJA-responsiveness
Misin02G499400.1	CGTCA-motif	CGTCA	882	5	+	Hordeum vulgare	cis-acting regulatory element involved in the MeJA-responsiveness
Misin02G499400.1	MSA-like	(T/C)C(T/C)AACGG(T/C)(T/C)A	368	8.5	+	Catharanthus roseus	cis-acting element involved in cell cycle regulation
Misin02G499400.1	A-box	CCGTCC	1056	6	-	Petroselinum crispum	cis-acting regulatory element
Misin02G499400.1	A-box	CCGTCC	1084	6	-	Petroselinum crispum	cis-acting regulatory element
Misin02G499400.1	TGACG-motif	TGACG	115	5	-	Hordeum vulgare	cis-acting regulatory element involved in the MeJA-responsiveness
Misin02G499400.1	TGACG-motif	TGACG	771	5	-	Hordeum vulgare	cis-acting regulatory element involved in the MeJA-responsiveness
Misin02G499400.1	TGACG-motif	TGACG	882	5	-	Hordeum vulgare	cis-acting regulatory element involved in the MeJA-responsiveness
Misin02G499400.1	O2-site	GATGACATGG	505	9	+	Zea mays	cis-acting regulatory element involved in zein metabolism regulation
Misin02G499400.1	O2-site	GATGATGTGG	782	9	+	Zea mays	cis-acting regulatory element involved in zein metabolism regulation
Misin02G499400.1	O2-site	GATGACATGG	998	10	+	Zea mays	cis-acting regulatory element involved in zein metabolism regulation
Misin02G499400.1	I-box	cGATAAGGCG	320	9	-	Zea mays	part of a light responsive element
Misin02G499400.1	I-box	gGATAAGGTG	838	9	+	Zea mays	part of a light responsive element
Misin02G499400.1	ABRE	AACCCGG	267	7	-	Arabidopsis thaliana	cis-acting element involved in the abscisic acid responsiveness
Misin02G499400.1	ABRE	GCCGCGTGGC	677	9	+	Oryza sativa	cis-acting element involved in the abscisic acid responsiveness
Misin02G499400.1	ABRE	GCCGCGTGGC	894	9	-	Oryza sativa	cis-acting element involved in the abscisic acid responsiveness
Misin02G499400.1	CCAAT-box	CAACGG	234	6	+	Hordeum vulgare	MYBHv1 binding site
Misin02G499400.1	CCAAT-box	CAACGG	370	6	+	Hordeum vulgare	MYBHv1 binding site
Misin02G506300.1	CAT-box	GCCACT	883	6	-	Arabidopsis thaliana	cis-acting regulatory element related to meristem expression
Misin02G506300.1	G-box	CACGAC	164	6	+	Zea mays	cis-acting regulatory element involved in light responsiveness
Misin02G506300.1	O2-site	GATGATGTGG	133	9	-	Zea mays	cis-acting regulatory element involved in zein metabolism regulation
Misin02G506300.1	O2-site	GATGACATGG	476	9	+	Zea mays	cis-acting regulatory element involved in zein metabolism regulation
Misin02G506300.1	A-box	CCGTCC	23	6	+	Petroselinum crispum	cis-acting regulatory element
Misin02G506300.1	A-box	CCGTCC	677	6	+	Petroselinum crispum	cis-acting regulatory element
Misin02G506300.1	C-box	ACGAGCACCGCC	417	11	+	Hordeum vulgare	cis-acting regulatory element involved in light responsiveness
Misin02G506300.1	TCCC-motif	TCTCCCT	953	7	+	Spinacia oleracea	part of a light responsive element
Misin02G506300.1	Sp1	GGGCGG	254	6	+	Oryza sativa	light responsive element
Misin03G018100.1	CAAT-box	CCAAT	440	5	+	Arabidopsis thaliana	common cis-acting element in promoter and enhancer regions
Misin03G018100.1	TGACG-motif	TGACG	163	5	+	Hordeum vulgare	cis-acting regulatory element involved in the MeJA-responsiveness
Misin03G018100.1	G-box	CACGAC	254	6	+	Zea mays	cis-acting regulatory element involved in light responsiveness
Misin03G018100.1	G-box	CACGAC	515	6	+	Zea mays	cis-acting regulatory element involved in light responsiveness
Misin03G018100.1	CGTCA-motif	CGTCA	163	5	-	Hordeum vulgare	cis-acting regulatory element involved in the MeJA-responsiveness
Misin03G018100.1	Sp1	GGGCGG	400	6	-	Oryza sativa	light responsive element
Misin03G018100.1	GC-motif	CCCCCG	323	6	-	Zea mays	enhancer-like element involved in anoxic specific inducibility
Misin03G018100.1	ABRE	AACCCGG	141	7	-	Arabidopsis thaliana	cis-acting element involved in the abscisic acid responsiveness
Misin03G063600.1	Sp1	GGGCGG	133	6	-	Oryza sativa	light responsive element
Misin03G063600.1	CCAAT-box	CAACGG	259	6	+	Hordeum vulgare	MYBHv1 binding site
Misin03G063600.1	TCA-element	TCAGAAGAGG	877	9	-	Brassica oleracea	cis-acting element involved in salicylic acid responsiveness
Misin03G063600.1	C-box	ACGAGCACCGCC	420	11	+	Hordeum vulgare	cis-acting regulatory element involved in light responsiveness
Misin03G063600.1	ABRE	GCCGCGTGGC	122	9	+	Oryza sativa	cis-acting element involved in the abscisic acid responsiveness
Misin03G063600.1	GC-motif	CCCCCG	702	6	+	Zea mays	enhancer-like element involved in anoxic specific inducibility
Misin03G063600.1	GC-motif	CCCCCG	801	6	-	Zea mays	enhancer-like element involved in anoxic specific inducibility
Misin03G063600.1	A-box	CCGTCC	342	6	-	Petroselinum crispum	cis-acting regulatory element
Misin03G063600.1	O2-site	GATGACATGG	671	9	+	Zea mays	cis-acting regulatory element involved in zein metabolism regulation
Misin03G063600.1	NON-box	AGATCGACG	624	9	+	Arabidopsis thaliana	cis-acting regulatory element related to meristem specific activation
Misin03G078100.1	TCT-motif	TCTTAC	489	6	-	Arabidopsis thaliana	part of a light responsive element
Misin03G078100.1	G-box	CACGTC	62	6	-	Zea mays	cis-acting regulatory element involved in light responsiveness
Misin03G078100.1	G-box	TACGTG	137	6	+	Arabidopsis thaliana	cis-acting regulatory element involved in light responsiveness
Misin03G078100.1	G-box	CACGTC	548	6	-	Zea mays	cis-acting regulatory element involved in light responsiveness
Misin03G078100.1	G-box	CACGAC	560	6	-	Zea mays	cis-acting regulatory element involved in light responsiveness
Misin03G078100.1	G-box	CACGAC	1001	6	-	Zea mays	cis-acting regulatory element involved in light responsiveness
Misin03G078100.1	CAAT-box	TGCCAAC	880	7	-	Petunia hybrida	common cis-acting element in promoter and enhancer regions
Misin03G078100.1	CAAT-box	CAAAT	988	5	+	Pisum sativum	common cis-acting element in promoter and enhancer regions
Misin03G078100.1	TATA-box	TATA	45	4	+	Arabidopsis thaliana	core promoter element around -30 of transcription start
Misin03G078100.1	TGA-element	AACGAC	77	6	+	Brassica oleracea	auxin-responsive element
Misin03G078100.1	TATC-box	TATCCCA	1056	7	-	Oryza sativa	cis-acting element involved in gibberellin-responsiveness
Misin03G078100.1	TC-rich repeats	GTTTTCTTAC	586	9	+	Nicotiana tabacum	cis-acting element involved in defense and stress responsiveness
Misin03G078100.1	MSA-like	(T/C)C(T/C)AACGG(T/C)(T/C)A	533	8.5	+	Catharanthus roseus	cis-acting element involved in cell cycle regulation
Misin03G078100.1	TCA-element	TCAGAAGAGG	704	9	-	Brassica oleracea	cis-acting element involved in salicylic acid responsiveness
Misin03G078100.1	CGTCA-motif	CGTCA	66	5	-	Hordeum vulgare	cis-acting regulatory element involved in the MeJA-responsiveness
Misin03G078100.1	CGTCA-motif	CGTCA	172	5	-	Hordeum vulgare	cis-acting regulatory element involved in the MeJA-responsiveness
Misin03G078100.1	CGTCA-motif	CGTCA	547	5	-	Hordeum vulgare	cis-acting regulatory element involved in the MeJA-responsiveness
Misin03G078100.1	CGTCA-motif	CGTCA	636	5	-	Hordeum vulgare	cis-acting regulatory element involved in the MeJA-responsiveness
Misin03G078100.1	CGTCA-motif	CGTCA	733	5	-	Hordeum vulgare	cis-acting regulatory element involved in the MeJA-responsiveness
Misin03G078100.1	GC-motif	CCCCCG	259	6	+	Zea mays	enhancer-like element involved in anoxic specific inducibility
Misin03G078100.1	O2-site	GATGATGTGG	545	9	+	Zea mays	cis-acting regulatory element involved in zein metabolism regulation
Misin03G078100.1	TGACG-motif	TGACG	66	5	+	Hordeum vulgare	cis-acting regulatory element involved in the MeJA-responsiveness
Misin03G078100.1	TGACG-motif	TGACG	172	5	+	Hordeum vulgare	cis-acting regulatory element involved in the MeJA-responsiveness
Misin03G078100.1	TGACG-motif	TGACG	547	5	+	Hordeum vulgare	cis-acting regulatory element involved in the MeJA-responsiveness
Misin03G078100.1	TGACG-motif	TGACG	636	5	+	Hordeum vulgare	cis-acting regulatory element involved in the MeJA-responsiveness
Misin03G078100.1	TGACG-motif	TGACG	733	5	+	Hordeum vulgare	cis-acting regulatory element involved in the MeJA-responsiveness
Misin03G078100.1	A-box	CCGTCC	406	6	-	Petroselinum crispum	cis-acting regulatory element
Misin03G078100.1	A-box	CCGTCC	670	6	-	Petroselinum crispum	cis-acting regulatory element
Misin03G078100.1	CAT-box	GCCACT	850	6	-	Arabidopsis thaliana	cis-acting regulatory element related to meristem expression
Misin03G078100.1	CAT-box	GCCACT	959	6	+	Arabidopsis thaliana	cis-acting regulatory element related to meristem expression
Misin03G078100.1	CCAAT-box	CAACGG	535	6	+	Hordeum vulgare	MYBHv1 binding site
Misin03G078100.1	CCAAT-box	CAACGG	650	6	+	Hordeum vulgare	MYBHv1 binding site
Misin03G078100.1	Sp1	GGGCGG	13	6	-	Oryza sativa	light responsive element
Misin03G078100.1	ABRE	ACGTG	63	5	+	Arabidopsis thaliana	cis-acting element involved in the abscisic acid responsiveness
Misin03G078100.1	ABRE	CGTACGTGCA	135	9	+	Hordeum vulgare	cis-acting element involved in the abscisic acid responsiveness
Misin03G078100.1	ABRE	ACGTG	138	5	+	Arabidopsis thaliana	cis-acting element involved in the abscisic acid responsiveness
Misin03G078100.1	ABRE	ACGTG	549	5	+	Arabidopsis thaliana	cis-acting element involved in the abscisic acid responsiveness
Misin03G164500.1	O2-site	GATGATGTGG	474	9	-	Zea mays	cis-acting regulatory element involved in zein metabolism regulation
Misin03G164500.1	TGACG-motif	TGACG	16	5	+	Hordeum vulgare	cis-acting regulatory element involved in the MeJA-responsiveness
Misin03G164500.1	TGACG-motif	TGACG	79	5	+	Hordeum vulgare	cis-acting regulatory element involved in the MeJA-responsiveness
Misin03G164500.1	TGACG-motif	TGACG	247	5	-	Hordeum vulgare	cis-acting regulatory element involved in the MeJA-responsiveness
Misin03G164500.1	TGACG-motif	TGACG	844	5	+	Hordeum vulgare	cis-acting regulatory element involved in the MeJA-responsiveness
Misin03G164500.1	A-box	CCGTCC	191	6	+	Petroselinum crispum	cis-acting regulatory element
Misin03G164500.1	A-box	CCGTCC	211	6	-	Petroselinum crispum	cis-acting regulatory element
Misin03G164500.1	ABRE	GCCGCGTGGC	281	9	-	Oryza sativa	cis-acting element involved in the abscisic acid responsiveness
Misin03G164500.1	G-box	CACGAC	437	6	-	Zea mays	cis-acting regulatory element involved in light responsiveness
Misin03G164500.1	CAAT-box	CAAAT	524	5	-	Pisum sativum	common cis-acting element in promoter and enhancer regions
Misin03G164500.1	CAAT-box	CCAAT	699	5	+	Arabidopsis thaliana	common cis-acting element in promoter and enhancer regions
Misin03G164500.1	TATC-box	TATCCCA	742	7	-	Oryza sativa	cis-acting element involved in gibberellin-responsiveness
Misin03G164500.1	CGTCA-motif	CGTCA	16	5	-	Hordeum vulgare	cis-acting regulatory element involved in the MeJA-responsiveness
Misin03G164500.1	CGTCA-motif	CGTCA	79	5	-	Hordeum vulgare	cis-acting regulatory element involved in the MeJA-responsiveness
Misin03G164500.1	CGTCA-motif	CGTCA	247	5	+	Hordeum vulgare	cis-acting regulatory element involved in the MeJA-responsiveness
Misin03G164500.1	CGTCA-motif	CGTCA	844	5	-	Hordeum vulgare	cis-acting regulatory element involved in the MeJA-responsiveness
Misin03G164500.1	C-box	ACGAGCACCGCC	444	11	+	Hordeum vulgare	cis-acting regulatory element involved in light responsiveness
Misin03G164500.1	GC-motif	CCCCCG	135	6	+	Zea mays	enhancer-like element involved in anoxic specific inducibility
Misin03G165300.1	CGTCA-motif	CGTCA	446	5	+	Hordeum vulgare	cis-acting regulatory element involved in the MeJA-responsiveness
Misin03G165300.1	CGTCA-motif	CGTCA	994	5	-	Hordeum vulgare	cis-acting regulatory element involved in the MeJA-responsiveness
Misin03G165300.1	TCCC-motif	TCTCCCT	370	7	-	Spinacia oleracea	part of a light responsive element
Misin03G165300.1	TCCC-motif	TCTCCCT	1129	7	+	Spinacia oleracea	part of a light responsive element
Misin03G165300.1	TCA-element	TCAGAAGAGG	315	9	-	Brassica oleracea	cis-acting element involved in salicylic acid responsiveness
Misin03G165300.1	GARE-motif	TCTGTTG	576	7	-	Brassica oleracea	gibberellin-responsive element
Misin03G165300.1	ABRE	ACGTG	444	5	-	Arabidopsis thaliana	cis-acting element involved in the abscisic acid responsiveness
Misin03G165300.1	CAAT-box	CAAAT	258	5	+	Pisum sativum	common cis-acting element in promoter and enhancer regions
Misin03G165300.1	CAAT-box	CAAAT	497	5	-	Pisum sativum	common cis-acting element in promoter and enhancer regions
Misin03G165300.1	CAAT-box	CCAAT	631	5	-	Arabidopsis thaliana	common cis-acting element in promoter and enhancer regions
Misin03G165300.1	CAAT-box	CAAAT	654	5	+	Pisum sativum	common cis-acting element in promoter and enhancer regions
Misin03G165300.1	CAAT-box	CCAAT	933	5	+	Arabidopsis thaliana	common cis-acting element in promoter and enhancer regions
Misin03G165300.1	CAAT-box	CCAAT	951	5	-	Arabidopsis thaliana	common cis-acting element in promoter and enhancer regions
Misin03G165300.1	CAAT-box	CCAAT	977	5	-	Arabidopsis thaliana	common cis-acting element in promoter and enhancer regions
Misin03G165300.1	CAAT-box	CCAAT	1101	5	-	Arabidopsis thaliana	common cis-acting element in promoter and enhancer regions
Misin03G165300.1	CAAT-box	CCAAT	1161	5	+	Arabidopsis thaliana	common cis-acting element in promoter and enhancer regions
Misin03G165300.1	GTGGC-motif	GATTCTGTGGC	521	10	+	Spinacia oleracea	part of a light responsive element
Misin03G165300.1	TGACG-motif	TGACG	446	5	-	Hordeum vulgare	cis-acting regulatory element involved in the MeJA-responsiveness
Misin03G165300.1	TGACG-motif	TGACG	994	5	+	Hordeum vulgare	cis-acting regulatory element involved in the MeJA-responsiveness
Misin03G165300.1	G-box	CACGTC	444	6	+	Zea mays	cis-acting regulatory element involved in light responsiveness
Misin03G165300.1	TATA-box	TATTTAAA	507	8	+	Arabidopsis thaliana	core promoter element around -30 of transcription start
Misin03G165300.1	TATA-box	TATA	898	4	-	Arabidopsis thaliana	core promoter element around -30 of transcription start
Misin03G165300.1	TATA-box	ATATAT	940	6	-	Brassica napus	core promoter element around -30 of transcription start
Misin03G165300.1	TATA-box	TATA	941	4	-	Arabidopsis thaliana	core promoter element around -30 of transcription start
Misin03G165300.1	TATA-box	TATA	1001	4	-	Arabidopsis thaliana	core promoter element around -30 of transcription start
Misin03G203500.1	GC-motif	CCCCCG	85	6	+	Zea mays	enhancer-like element involved in anoxic specific inducibility
Misin03G203500.1	ARE	AAACCA	1450	6	-	Zea mays	cis-acting regulatory element essential for the anaerobic induction
Misin03G203500.1	CGTCA-motif	CGTCA	93	5	-	Hordeum vulgare	cis-acting regulatory element involved in the MeJA-responsiveness
Misin03G203500.1	CGTCA-motif	CGTCA	523	5	-	Hordeum vulgare	cis-acting regulatory element involved in the MeJA-responsiveness
Misin03G203500.1	CGTCA-motif	CGTCA	939	5	-	Hordeum vulgare	cis-acting regulatory element involved in the MeJA-responsiveness
Misin03G203500.1	CGTCA-motif	CGTCA	1291	5	-	Hordeum vulgare	cis-acting regulatory element involved in the MeJA-responsiveness
Misin03G203500.1	Box II	ACACGTAGA	492	9	-	Arabidopsis thaliana	part of a light responsive element
Misin03G203500.1	TCA-element	CCATCTTTTT	512	9	-	Nicotiana tabacum	cis-acting element involved in salicylic acid responsiveness
Misin03G203500.1	TGA-element	AACGAC	116	6	+	Brassica oleracea	auxin-responsive element
Misin03G203500.1	TGA-element	AACGAC	1099	6	-	Brassica oleracea	auxin-responsive element
Misin03G203500.1	CAAT-box	CAAAT	1311	5	-	Pisum sativum	common cis-acting element in promoter and enhancer regions
Misin03G203500.1	G-box	CACGAC	479	6	-	Zea mays	cis-acting regulatory element involved in light responsiveness
Misin03G203500.1	G-box	TACGTG	494	6	+	Arabidopsis thaliana	cis-acting regulatory element involved in light responsiveness
Misin03G203500.1	I-box	cGATAAGGCG	442	9	+	Zea mays	part of a light responsive element
Misin03G203500.1	ABRE	TACGTGTC	494	8	+	Oryza sativa	cis-acting element involved in the abscisic acid responsiveness
Misin03G203500.1	ABRE	ACGTG	495	5	+	Arabidopsis thaliana	cis-acting element involved in the abscisic acid responsiveness
Misin03G203500.1	ABRE	GCAACGTGTC	1059	9	+	Hordeum vulgare	cis-acting element involved in the abscisic acid responsiveness
Misin03G203500.1	Sp1	GGGCGG	272	6	+	Oryza sativa	light responsive element
Misin03G203500.1	Sp1	GGGCGG	1161	6	-	Oryza sativa	light responsive element
Misin03G203500.1	CCAAT-box	CAACGG	325	6	+	Hordeum vulgare	MYBHv1 binding site
Misin03G203500.1	CCAAT-box	CAACGG	1129	6	+	Hordeum vulgare	MYBHv1 binding site
Misin03G203500.1	CAT-box	GCCACT	1020	6	+	Arabidopsis thaliana	cis-acting regulatory element related to meristem expression
Misin03G203500.1	A-box	CCGTCC	262	6	-	Petroselinum crispum	cis-acting regulatory element
Misin03G203500.1	A-box	CCGTCC	670	6	+	Petroselinum crispum	cis-acting regulatory element
Misin03G203500.1	A-box	CCGTCC	738	6	-	Petroselinum crispum	cis-acting regulatory element
Misin03G203500.1	A-box	CCGTCC	987	6	-	Petroselinum crispum	cis-acting regulatory element
Misin03G203500.1	A-box	CCGTCC	1334	6	+	Petroselinum crispum	cis-acting regulatory element
Misin03G203500.1	TGACG-motif	TGACG	93	5	+	Hordeum vulgare	cis-acting regulatory element involved in the MeJA-responsiveness
Misin03G203500.1	TGACG-motif	TGACG	523	5	+	Hordeum vulgare	cis-acting regulatory element involved in the MeJA-responsiveness
Misin03G203500.1	TGACG-motif	TGACG	939	5	+	Hordeum vulgare	cis-acting regulatory element involved in the MeJA-responsiveness
Misin03G203500.1	TGACG-motif	TGACG	1291	5	+	Hordeum vulgare	cis-acting regulatory element involved in the MeJA-responsiveness
Misin03G209100.1	GC-motif	CCCCCG	1276	6	-	Zea mays	enhancer-like element involved in anoxic specific inducibility
Misin03G209100.1	CGTCA-motif	CGTCA	532	5	-	Hordeum vulgare	cis-acting regulatory element involved in the MeJA-responsiveness
Misin03G209100.1	CGTCA-motif	CGTCA	813	5	-	Hordeum vulgare	cis-acting regulatory element involved in the MeJA-responsiveness
Misin03G209100.1	CGTCA-motif	CGTCA	948	5	-	Hordeum vulgare	cis-acting regulatory element involved in the MeJA-responsiveness
Misin03G209100.1	Box II	ACACGTAGA	501	9	-	Arabidopsis thaliana	part of a light responsive element
Misin03G209100.1	TCA-element	CCATCTTTTT	521	9	-	Nicotiana tabacum	cis-acting element involved in salicylic acid responsiveness
Misin03G209100.1	TCA-element	CCATCTTTTT	630	9	+	Nicotiana tabacum	cis-acting element involved in salicylic acid responsiveness
Misin03G209100.1	TGA-element	AACGAC	122	6	+	Brassica oleracea	auxin-responsive element
Misin03G209100.1	TGA-element	AACGAC	572	6	+	Brassica oleracea	auxin-responsive element
Misin03G209100.1	TGA-element	AACGAC	1126	6	-	Brassica oleracea	auxin-responsive element
Misin03G209100.1	TGA-element	AACGAC	1310	6	+	Brassica oleracea	auxin-responsive element
Misin03G209100.1	TATA-box	TATA	891	4	-	Arabidopsis thaliana	core promoter element around -30 of transcription start
Misin03G209100.1	AE-box	AGAAACAA	642	8	+	Arabidopsis thaliana	part of a module for light response
Misin03G209100.1	G-box	CACGAC	488	6	-	Zea mays	cis-acting regulatory element involved in light responsiveness
Misin03G209100.1	G-box	TACGTG	503	6	+	Arabidopsis thaliana	cis-acting regulatory element involved in light responsiveness
Misin03G209100.1	I-box	cGATAAGGCG	1203	9	-	Zea mays	part of a light responsive element
Misin03G209100.1	ABRE	TACGTGTC	503	8	+	Oryza sativa	cis-acting element involved in the abscisic acid responsiveness
Misin03G209100.1	ABRE	ACGTG	504	5	+	Arabidopsis thaliana	cis-acting element involved in the abscisic acid responsiveness
Misin03G209100.1	ABRE	CGCACGTGTC	1029	9	+	Hordeum vulgare	cis-acting element involved in the abscisic acid responsiveness
Misin03G209100.1	ABRE	GCAACGTGTC	1086	9	+	Hordeum vulgare	cis-acting element involved in the abscisic acid responsiveness
Misin03G209100.1	Sp1	GGGCGG	1188	6	-	Oryza sativa	light responsive element
Misin03G209100.1	CCAAT-box	CAACGG	334	6	+	Hordeum vulgare	MYBHv1 binding site
Misin03G209100.1	CCAAT-box	CAACGG	780	6	+	Hordeum vulgare	MYBHv1 binding site
Misin03G209100.1	CCAAT-box	CAACGG	841	6	+	Hordeum vulgare	MYBHv1 binding site
Misin03G209100.1	CCAAT-box	CAACGG	1156	6	+	Hordeum vulgare	MYBHv1 binding site
Misin03G209100.1	A-box	CCGTCC	271	6	-	Petroselinum crispum	cis-acting regulatory element
Misin03G209100.1	A-box	CCGTCC	679	6	+	Petroselinum crispum	cis-acting regulatory element
Misin03G209100.1	A-box	CCGTCC	747	6	-	Petroselinum crispum	cis-acting regulatory element
Misin03G209100.1	A-box	CCGTCC	1014	6	-	Petroselinum crispum	cis-acting regulatory element
Misin03G209100.1	A-box	CCGTCC	1355	6	+	Petroselinum crispum	cis-acting regulatory element
Misin03G209100.1	TGACG-motif	TGACG	532	5	+	Hordeum vulgare	cis-acting regulatory element involved in the MeJA-responsiveness
Misin03G209100.1	TGACG-motif	TGACG	813	5	+	Hordeum vulgare	cis-acting regulatory element involved in the MeJA-responsiveness
Misin03G209100.1	TGACG-motif	TGACG	948	5	+	Hordeum vulgare	cis-acting regulatory element involved in the MeJA-responsiveness
Misin03G214700.1	CAAT-box	CCAAT	312	5	-	Arabidopsis thaliana	common cis-acting element in promoter and enhancer regions
Misin03G214700.1	CAAT-box	CAAAT	469	5	+	Pisum sativum	common cis-acting element in promoter and enhancer regions
Misin03G214700.1	CAAT-box	CAAAT	481	5	+	Pisum sativum	common cis-acting element in promoter and enhancer regions
Misin03G214700.1	G-box	TACGTG	115	6	-	Arabidopsis thaliana	cis-acting regulatory element involved in light responsiveness
Misin03G214700.1	G-box	CACGAC	635	6	+	Zea mays	cis-acting regulatory element involved in light responsiveness
Misin03G214700.1	G-box	CACGTC	1097	6	-	Zea mays	cis-acting regulatory element involved in light responsiveness
Misin03G214700.1	TGA-element	AACGAC	811	6	-	Brassica oleracea	auxin-responsive element
Misin03G214700.1	RY-element	CATGCATG	445	8	+	Helianthus annuus	cis-acting regulatory element involved in seed-specific regulation
Misin03G214700.1	GC-motif	CCCCCG	1075	6	-	Zea mays	enhancer-like element involved in anoxic specific inducibility
Misin03G214700.1	A-box	CCGTCC	548	6	+	Petroselinum crispum	cis-acting regulatory element
Misin03G214700.1	CAT-box	GCCACT	296	6	+	Arabidopsis thaliana	cis-acting regulatory element related to meristem expression
Misin03G214700.1	Sp1	GGGCGG	608	6	-	Oryza sativa	light responsive element
Misin03G214700.1	GATA-motif	AAGGATAAGG	329	9	+	Solanum tuberosum	part of a light responsive element
Misin03G214700.1	CCAAT-box	CAACGG	321	6	+	Hordeum vulgare	MYBHv1 binding site
Misin03G214700.1	I-box	AGATAAGG	331	8	+	Triticum aestivum	part of a light responsive element
Misin03G214700.1	ABRE	ACGTG	115	5	-	Arabidopsis thaliana	cis-acting element involved in the abscisic acid responsiveness
Misin03G214700.1	ABRE	ACGTG	1098	5	+	Arabidopsis thaliana	cis-acting element involved in the abscisic acid responsiveness
Misin03G220900.1	CCAAT-box	CAACGG	707	6	-	Hordeum vulgare	MYBHv1 binding site
Misin03G220900.1	CGTCA-motif	CGTCA	124	5	+	Hordeum vulgare	cis-acting regulatory element involved in the MeJA-responsiveness
Misin03G220900.1	CGTCA-motif	CGTCA	343	5	+	Hordeum vulgare	cis-acting regulatory element involved in the MeJA-responsiveness
Misin03G220900.1	ABRE	GCCGCGTGGC	433	9	-	Oryza sativa	cis-acting element involved in the abscisic acid responsiveness
Misin03G220900.1	ABRE	GCCGCGTGGC	438	9	+	Oryza sativa	cis-acting element involved in the abscisic acid responsiveness
Misin03G220900.1	ABRE	ACGTG	684	5	+	Arabidopsis thaliana	cis-acting element involved in the abscisic acid responsiveness
Misin03G220900.1	Pc-CMA2c	GCCCACGCA	22	9	+	Pisum sativum	part of a light responsive element
Misin03G220900.1	G-box	CACGAC	140	6	+	Zea mays	cis-acting regulatory element involved in light responsiveness
Misin03G220900.1	G-box	GCCACGTGGA	275	9	+	Arabidopsis thaliana	cis-acting regulatory element involved in light responsiveness
Misin03G220900.1	G-box	CACGAC	575	6	-	Zea mays	cis-acting regulatory element involved in light responsiveness
Misin03G220900.1	G-box	CACGTC	683	6	-	Zea mays	cis-acting regulatory element involved in light responsiveness
Misin03G220900.1	CAAT-box	CAAAT	500	5	+	Pisum sativum	common cis-acting element in promoter and enhancer regions
Misin03G220900.1	CAAT-box	CCAAT	509	5	+	Arabidopsis thaliana	common cis-acting element in promoter and enhancer regions
Misin03G220900.1	CAAT-box	CCAAT	512	5	-	Arabidopsis thaliana	common cis-acting element in promoter and enhancer regions
Misin03G220900.1	CAAT-box	CCCAATTT	534	8	+	Arabidopsis thaliana	common cis-acting element in promoter and enhancer regions
Misin03G220900.1	CAAT-box	CCAAT	535	5	+	Arabidopsis thaliana	common cis-acting element in promoter and enhancer regions
Misin03G220900.1	MBS	CAACTG	728	6	-	Arabidopsis thaliana	MYB binding site involved in drought-inducibility
Misin03G220900.1	TGACG-motif	TGACG	124	5	-	Hordeum vulgare	cis-acting regulatory element involved in the MeJA-responsiveness
Misin03G220900.1	TGACG-motif	TGACG	343	5	-	Hordeum vulgare	cis-acting regulatory element involved in the MeJA-responsiveness
Misin03G252100.1	Sp1	GGGCGG	172	6	+	Oryza sativa	light responsive element
Misin03G252100.1	Sp1	GGGCGG	331	6	+	Oryza sativa	light responsive element
Misin03G252100.1	CGTCA-motif	CGTCA	394	5	+	Hordeum vulgare	cis-acting regulatory element involved in the MeJA-responsiveness
Misin03G252100.1	CGTCA-motif	CGTCA	691	5	-	Hordeum vulgare	cis-acting regulatory element involved in the MeJA-responsiveness
Misin03G252100.1	CGTCA-motif	CGTCA	870	5	+	Hordeum vulgare	cis-acting regulatory element involved in the MeJA-responsiveness
Misin03G252100.1	CGTCA-motif	CGTCA	949	5	-	Hordeum vulgare	cis-acting regulatory element involved in the MeJA-responsiveness
Misin03G252100.1	CCAAT-box	CAACGG	732	6	+	Hordeum vulgare	MYBHv1 binding site
Misin03G252100.1	GARE-motif	TCTGTTG	608	7	-	Brassica oleracea	gibberellin-responsive element
Misin03G252100.1	GC-motif	CCCCCG	952	6	-	Zea mays	enhancer-like element involved in anoxic specific inducibility
Misin03G252100.1	ABRE	ACGTG	221	5	+	Arabidopsis thaliana	cis-acting element involved in the abscisic acid responsiveness
Misin03G252100.1	ABRE	ACGTG	868	5	-	Arabidopsis thaliana	cis-acting element involved in the abscisic acid responsiveness
Misin03G252100.1	TGACG-motif	TGACG	394	5	-	Hordeum vulgare	cis-acting regulatory element involved in the MeJA-responsiveness
Misin03G252100.1	TGACG-motif	TGACG	691	5	+	Hordeum vulgare	cis-acting regulatory element involved in the MeJA-responsiveness
Misin03G252100.1	TGACG-motif	TGACG	870	5	-	Hordeum vulgare	cis-acting regulatory element involved in the MeJA-responsiveness
Misin03G252100.1	TGACG-motif	TGACG	949	5	+	Hordeum vulgare	cis-acting regulatory element involved in the MeJA-responsiveness
Misin03G252100.1	G-box	CACGTC	220	6	-	Zea mays	cis-acting regulatory element involved in light responsiveness
Misin03G252100.1	G-box	CACGAC	286	6	-	Zea mays	cis-acting regulatory element involved in light responsiveness
Misin03G252100.1	G-box	CACGTC	868	6	+	Zea mays	cis-acting regulatory element involved in light responsiveness
Misin03G252100.1	O2-site	GATGATGTGG	615	9	-	Zea mays	cis-acting regulatory element involved in zein metabolism regulation
Misin03G252100.1	O2-site	GATGACATGG	893	9	+	Zea mays	cis-acting regulatory element involved in zein metabolism regulation
Misin03G252400.1	motif I	gGTACGTGGCG	967	10	-	Oryza sativa	cis-acting regulatory element root specific
Misin03G252400.1	ABRE	ACGTG	305	5	+	Arabidopsis thaliana	cis-acting element involved in the abscisic acid responsiveness
Misin03G252400.1	ABRE	CGCACGTGTC	661	9	-	Hordeum vulgare	cis-acting element involved in the abscisic acid responsiveness
Misin03G252400.1	ABRE	ACGTG	1132	5	-	Arabidopsis thaliana	cis-acting element involved in the abscisic acid responsiveness
Misin03G252400.1	GARE-motif	TCTGTTG	680	7	-	Brassica oleracea	gibberellin-responsive element
Misin03G252400.1	CCAAT-box	CAACGG	996	6	+	Hordeum vulgare	MYBHv1 binding site
Misin03G252400.1	CCAAT-box	CAACGG	1053	6	+	Hordeum vulgare	MYBHv1 binding site
Misin03G252400.1	Sp1	GGGCGG	256	6	+	Oryza sativa	light responsive element
Misin03G252400.1	Sp1	GGGCGG	415	6	+	Oryza sativa	light responsive element
Misin03G252400.1	O2-site	GATGATGTGG	687	9	-	Zea mays	cis-acting regulatory element involved in zein metabolism regulation
Misin03G252400.1	O2-site	GATGACATGG	1157	9	+	Zea mays	cis-acting regulatory element involved in zein metabolism regulation
Misin03G252400.1	TGACG-motif	TGACG	478	5	-	Hordeum vulgare	cis-acting regulatory element involved in the MeJA-responsiveness
Misin03G252400.1	TGACG-motif	TGACG	852	5	-	Hordeum vulgare	cis-acting regulatory element involved in the MeJA-responsiveness
Misin03G252400.1	TGACG-motif	TGACG	961	5	+	Hordeum vulgare	cis-acting regulatory element involved in the MeJA-responsiveness
Misin03G252400.1	TGACG-motif	TGACG	1134	5	-	Hordeum vulgare	cis-acting regulatory element involved in the MeJA-responsiveness
Misin03G252400.1	TGACG-motif	TGACG	1213	5	+	Hordeum vulgare	cis-acting regulatory element involved in the MeJA-responsiveness
Misin03G252400.1	GC-motif	CCCCCG	36	6	-	Zea mays	enhancer-like element involved in anoxic specific inducibility
Misin03G252400.1	GC-motif	CCCCCG	1216	6	-	Zea mays	enhancer-like element involved in anoxic specific inducibility
Misin03G252400.1	CGTCA-motif	CGTCA	478	5	+	Hordeum vulgare	cis-acting regulatory element involved in the MeJA-responsiveness
Misin03G252400.1	CGTCA-motif	CGTCA	852	5	+	Hordeum vulgare	cis-acting regulatory element involved in the MeJA-responsiveness
Misin03G252400.1	CGTCA-motif	CGTCA	961	5	-	Hordeum vulgare	cis-acting regulatory element involved in the MeJA-responsiveness
Misin03G252400.1	CGTCA-motif	CGTCA	1134	5	+	Hordeum vulgare	cis-acting regulatory element involved in the MeJA-responsiveness
Misin03G252400.1	CGTCA-motif	CGTCA	1213	5	-	Hordeum vulgare	cis-acting regulatory element involved in the MeJA-responsiveness
Misin03G252400.1	ARE	AAACCA	709	6	+	Zea mays	cis-acting regulatory element essential for the anaerobic induction
Misin03G252400.1	TGA-element	AACGAC	628	6	+	Brassica oleracea	auxin-responsive element
Misin03G252400.1	TCT-motif	TCTTAC	865	6	+	Arabidopsis thaliana	part of a light responsive element
Misin03G252400.1	G-box	CACGTC	304	6	-	Zea mays	cis-acting regulatory element involved in light responsiveness
Misin03G252400.1	G-box	CACGAC	370	6	-	Zea mays	cis-acting regulatory element involved in light responsiveness
Misin03G252400.1	G-box	CACGTC	1132	6	+	Zea mays	cis-acting regulatory element involved in light responsiveness
Misin03G252400.1	CAAT-box	CCAAT	808	5	-	Arabidopsis thaliana	common cis-acting element in promoter and enhancer regions
Misin03G257000.1	MBS	CAACTG	42	6	+	Arabidopsis thaliana	MYB binding site involved in drought-inducibility
Misin03G257000.1	MBS	CAACTG	391	6	+	Arabidopsis thaliana	MYB binding site involved in drought-inducibility
Misin03G257000.1	CAAT-box	CAAAT	133	5	+	Pisum sativum	common cis-acting element in promoter and enhancer regions
Misin03G257000.1	CAAT-box	CAAAT	243	5	+	Pisum sativum	common cis-acting element in promoter and enhancer regions
Misin03G257000.1	CAAT-box	CCAAT	349	5	-	Arabidopsis thaliana	common cis-acting element in promoter and enhancer regions
Misin03G257000.1	CAAT-box	CAAAT	603	5	+	Pisum sativum	common cis-acting element in promoter and enhancer regions
Misin03G257000.1	G-box	CACGAC	471	6	-	Zea mays	cis-acting regulatory element involved in light responsiveness
Misin03G257000.1	circadian	CAAAGATATC	158	10	-	Lycopersicon esculentum	cis-acting regulatory element involved in circadian control
Misin03G257000.1	AuxRR-core	GGTCCAT	82	7	+	Nicotiana tabacum	cis-acting regulatory element involved in auxin responsiveness
Misin03G257000.1	MRE	AACCTAA	30	7	-	Petroselinum crispum	MYB binding site involved in light responsiveness
Misin03G257000.1	GATA-motif	GATAGGA	230	7	+	Arabidopsis thaliana	part of a light responsive element
Misin03G257100.1	TGA-element	AACGAC	163	6	-	Brassica oleracea	auxin-responsive element
Misin03G257100.1	G-box	CACGTC	596	6	-	Zea mays	cis-acting regulatory element involved in light responsiveness
Misin03G257100.1	O2-site	GATGATGTGG	632	9	+	Zea mays	cis-acting regulatory element involved in zein metabolism regulation
Misin03G257100.1	A-box	CCGTCC	493	6	-	Petroselinum crispum	cis-acting regulatory element
Misin03G257100.1	A-box	CCGTCC	700	6	-	Petroselinum crispum	cis-acting regulatory element
Misin03G257100.1	ACE	GACACGTATG	440	9	+	Petroselinum crispum	cis-acting element involved in light responsiveness
Misin03G257100.1	TGACG-motif	TGACG	628	5	+	Hordeum vulgare	cis-acting regulatory element involved in the MeJA-responsiveness
Misin03G257100.1	ABRE	GCAACGTGTC	422	9	-	Hordeum vulgare	cis-acting element involved in the abscisic acid responsiveness
Misin03G257100.1	ABRE	ACGTG	597	5	+	Arabidopsis thaliana	cis-acting element involved in the abscisic acid responsiveness
Misin03G257100.1	CCAAT-box	CAACGG	226	6	+	Hordeum vulgare	MYBHv1 binding site
Misin03G257100.1	CGTCA-motif	CGTCA	628	5	-	Hordeum vulgare	cis-acting regulatory element involved in the MeJA-responsiveness
Misin03G257100.1	Sp1	GGGCGG	255	6	+	Oryza sativa	light responsive element
Misin03G257100.1	Sp1	GGGCGG	310	6	-	Oryza sativa	light responsive element
Misin03G302200.1	C-box	ACGAGCACCGCC	450	11	+	Hordeum vulgare	cis-acting regulatory element involved in light responsiveness
Misin03G302200.1	CGTCA-motif	CGTCA	718	5	-	Hordeum vulgare	cis-acting regulatory element involved in the MeJA-responsiveness
Misin03G302200.1	LTR	CCGAAA	841	6	-	Hordeum vulgare	cis-acting element involved in low-temperature responsiveness
Misin03G302200.1	TATA-box	TATA	541	4	-	Arabidopsis thaliana	core promoter element around -30 of transcription start
Misin03G302200.1	TATA-box	TATA	589	4	-	Arabidopsis thaliana	core promoter element around -30 of transcription start
Misin03G302200.1	TATA-box	TATA	612	4	-	Arabidopsis thaliana	core promoter element around -30 of transcription start
Misin03G302200.1	TATA-box	TATAA	621	5	-	Arabidopsis thaliana	core promoter element around -30 of transcription start
Misin03G302200.1	TATA-box	TATA	622	4	-	Arabidopsis thaliana	core promoter element around -30 of transcription start
Misin03G302200.1	G-box	CACGAC	914	6	-	Zea mays	cis-acting regulatory element involved in light responsiveness
Misin03G302200.1	ACE	GCGACGTACC	635	10	-	Petroselinum crispum	cis-acting element involved in light responsiveness
Misin03G302200.1	MBS	CAACTG	436	6	+	Arabidopsis thaliana	MYB binding site involved in drought-inducibility
Misin03G302200.1	GARE-motif	TCTGTTG	703	7	-	Brassica oleracea	gibberellin-responsive element
Misin03G302200.1	CCAAT-box	CAACGG	280	6	+	Hordeum vulgare	MYBHv1 binding site
Misin03G302200.1	Sp1	GGGCGG	300	6	+	Oryza sativa	light responsive element
Misin03G302200.1	CAT-box	GCCACT	550	6	+	Arabidopsis thaliana	cis-acting regulatory element related to meristem expression
Misin03G302200.1	CAT-box	GCCACT	664	6	-	Arabidopsis thaliana	cis-acting regulatory element related to meristem expression
Misin03G302200.1	TGACG-motif	TGACG	718	5	+	Hordeum vulgare	cis-acting regulatory element involved in the MeJA-responsiveness
Misin03G364100.1	TGACG-motif	TGACG	154	5	-	Hordeum vulgare	cis-acting regulatory element involved in the MeJA-responsiveness
Misin03G364100.1	TGACG-motif	TGACG	757	5	-	Hordeum vulgare	cis-acting regulatory element involved in the MeJA-responsiveness
Misin03G364100.1	A-box	CCGTCC	455	6	+	Petroselinum crispum	cis-acting regulatory element
Misin03G364100.1	A-box	CCGTCC	967	6	-	Petroselinum crispum	cis-acting regulatory element
Misin03G364100.1	GATA-motif	AAGGATAAGG	320	9	+	Solanum tuberosum	part of a light responsive element
Misin03G364100.1	CCAAT-box	CAACGG	555	6	-	Hordeum vulgare	MYBHv1 binding site
Misin03G364100.1	Sp1	GGGCGG	34	6	+	Oryza sativa	light responsive element
Misin03G364100.1	Sp1	GGGCGG	808	6	+	Oryza sativa	light responsive element
Misin03G364100.1	Sp1	GGGCGG	913	6	+	Oryza sativa	light responsive element
Misin03G364100.1	CAAT-box	CAAAT	536	5	+	Pisum sativum	common cis-acting element in promoter and enhancer regions
Misin03G364100.1	TGA-element	AACGAC	734	6	+	Brassica oleracea	auxin-responsive element
Misin03G364100.1	CGTCA-motif	CGTCA	154	5	+	Hordeum vulgare	cis-acting regulatory element involved in the MeJA-responsiveness
Misin03G364100.1	CGTCA-motif	CGTCA	757	5	+	Hordeum vulgare	cis-acting regulatory element involved in the MeJA-responsiveness
Misin03G364100.1	C-box	ACGAGCACCGCC	429	11	+	Hordeum vulgare	cis-acting regulatory element involved in light responsiveness
Misin04G022000.1	ABRE	CGTACGTGCA	45	9	+	Hordeum vulgare	cis-acting element involved in the abscisic acid responsiveness
Misin04G022000.1	ABRE	ACGTG	48	5	+	Arabidopsis thaliana	cis-acting element involved in the abscisic acid responsiveness
Misin04G022000.1	ABRE	CGTACGTGCA	135	10	+	Hordeum vulgare	cis-acting element involved in the abscisic acid responsiveness
Misin04G022000.1	ABRE	ACGTG	138	5	+	Arabidopsis thaliana	cis-acting element involved in the abscisic acid responsiveness
Misin04G022000.1	ABRE	ACGTG	417	5	+	Arabidopsis thaliana	cis-acting element involved in the abscisic acid responsiveness
Misin04G022000.1	GATA-motif	AAGGATAAGG	785	9	+	Solanum tuberosum	part of a light responsive element
Misin04G022000.1	CCAAT-box	CAACGG	659	6	+	Hordeum vulgare	MYBHv1 binding site
Misin04G022000.1	Sp1	GGGCGG	121	6	+	Oryza sativa	light responsive element
Misin04G022000.1	CAT-box	GCCACT	689	6	+	Arabidopsis thaliana	cis-acting regulatory element related to meristem expression
Misin04G022000.1	TGACG-motif	TGACG	359	5	-	Hordeum vulgare	cis-acting regulatory element involved in the MeJA-responsiveness
Misin04G022000.1	TGACG-motif	TGACG	403	5	+	Hordeum vulgare	cis-acting regulatory element involved in the MeJA-responsiveness
Misin04G022000.1	TGACG-motif	TGACG	550	5	+	Hordeum vulgare	cis-acting regulatory element involved in the MeJA-responsiveness
Misin04G022000.1	TGACG-motif	TGACG	645	5	+	Hordeum vulgare	cis-acting regulatory element involved in the MeJA-responsiveness
Misin04G022000.1	TGACG-motif	TGACG	808	5	+	Hordeum vulgare	cis-acting regulatory element involved in the MeJA-responsiveness
Misin04G022000.1	A-box	CCGTCC	211	6	-	Petroselinum crispum	cis-acting regulatory element
Misin04G022000.1	A-box	CCGTCC	653	6	-	Petroselinum crispum	cis-acting regulatory element
Misin04G022000.1	TCA-element	TCAGAAGAGG	713	9	-	Brassica oleracea	cis-acting element involved in salicylic acid responsiveness
Misin04G022000.1	CGTCA-motif	CGTCA	359	5	+	Hordeum vulgare	cis-acting regulatory element involved in the MeJA-responsiveness
Misin04G022000.1	CGTCA-motif	CGTCA	403	5	-	Hordeum vulgare	cis-acting regulatory element involved in the MeJA-responsiveness
Misin04G022000.1	CGTCA-motif	CGTCA	550	5	-	Hordeum vulgare	cis-acting regulatory element involved in the MeJA-responsiveness
Misin04G022000.1	CGTCA-motif	CGTCA	645	5	-	Hordeum vulgare	cis-acting regulatory element involved in the MeJA-responsiveness
Misin04G022000.1	CGTCA-motif	CGTCA	808	5	-	Hordeum vulgare	cis-acting regulatory element involved in the MeJA-responsiveness
Misin04G022000.1	TATA-box	TATA	1015	4	-	Arabidopsis thaliana	core promoter element around -30 of transcription start
Misin04G022000.1	TGA-element	AACGAC	335	6	-	Brassica oleracea	auxin-responsive element
Misin04G022000.1	TCT-motif	TCTTAC	498	6	-	Arabidopsis thaliana	part of a light responsive element
Misin04G022000.1	G-box	TACGTG	47	6	+	Arabidopsis thaliana	cis-acting regulatory element involved in light responsiveness
Misin04G022000.1	G-box	TACGTG	137	6	+	Arabidopsis thaliana	cis-acting regulatory element involved in light responsiveness
Misin04G022000.1	G-box	CACGTC	416	6	-	Zea mays	cis-acting regulatory element involved in light responsiveness
Misin04G022000.1	CAAT-box	CAAAT	997	5	+	Pisum sativum	common cis-acting element in promoter and enhancer regions
Misin04G042200.1	TCA-element	CCATCTTTTT	963	9	-	Nicotiana tabacum	cis-acting element involved in salicylic acid responsiveness
Misin04G042200.1	Sp1	GGGCGG	400	6	-	Oryza sativa	light responsive element
Misin04G042200.1	CGTCA-motif	CGTCA	163	5	-	Hordeum vulgare	cis-acting regulatory element involved in the MeJA-responsiveness
Misin04G042200.1	CGTCA-motif	CGTCA	706	5	+	Hordeum vulgare	cis-acting regulatory element involved in the MeJA-responsiveness
Misin04G042200.1	CGTCA-motif	CGTCA	712	5	+	Hordeum vulgare	cis-acting regulatory element involved in the MeJA-responsiveness
Misin04G042200.1	CGTCA-motif	CGTCA	1011	5	-	Hordeum vulgare	cis-acting regulatory element involved in the MeJA-responsiveness
Misin04G042200.1	GC-motif	CCCCCG	323	6	-	Zea mays	enhancer-like element involved in anoxic specific inducibility
Misin04G042200.1	GC-motif	CCCCCG	764	6	+	Zea mays	enhancer-like element involved in anoxic specific inducibility
Misin04G042200.1	ABRE	AACCCGG	141	7	-	Arabidopsis thaliana	cis-acting element involved in the abscisic acid responsiveness
Misin04G042200.1	ABRE	GCAACGTGTC	654	9	+	Hordeum vulgare	cis-acting element involved in the abscisic acid responsiveness
Misin04G042200.1	G-box	CACGAC	254	6	+	Zea mays	cis-acting regulatory element involved in light responsiveness
Misin04G042200.1	G-box	CACGAC	680	6	-	Zea mays	cis-acting regulatory element involved in light responsiveness
Misin04G042200.1	GTGGC-motif	CAGCGTGTGGC	852	10	-	Hordeum vulgare	part of a light responsive element
Misin04G042200.1	TGACG-motif	TGACG	163	5	+	Hordeum vulgare	cis-acting regulatory element involved in the MeJA-responsiveness
Misin04G042200.1	TGACG-motif	TGACG	706	5	-	Hordeum vulgare	cis-acting regulatory element involved in the MeJA-responsiveness
Misin04G042200.1	TGACG-motif	TGACG	712	5	-	Hordeum vulgare	cis-acting regulatory element involved in the MeJA-responsiveness
Misin04G042200.1	TGACG-motif	TGACG	1011	5	+	Hordeum vulgare	cis-acting regulatory element involved in the MeJA-responsiveness
Misin04G042200.1	CAAT-box	CCAAT	989	5	-	Arabidopsis thaliana	common cis-acting element in promoter and enhancer regions
Misin04G042200.1	TGA-element	AACGAC	749	6	+	Brassica oleracea	auxin-responsive element
Misin04G083600.1	NON-box	AGATCGACG	633	9	+	Arabidopsis thaliana	cis-acting regulatory element related to meristem specific activation
Misin04G083600.1	O2-site	GATGACATGG	680	9	+	Zea mays	cis-acting regulatory element involved in zein metabolism regulation
Misin04G083600.1	A-box	CCGTCC	345	6	-	Petroselinum crispum	cis-acting regulatory element
Misin04G083600.1	GC-motif	CCCCCG	141	6	+	Zea mays	enhancer-like element involved in anoxic specific inducibility
Misin04G083600.1	C-box	ACGAGCACCGCC	423	11	+	Hordeum vulgare	cis-acting regulatory element involved in light responsiveness
Misin04G083600.1	CCAAT-box	CAACGG	262	6	+	Hordeum vulgare	MYBHv1 binding site
Misin04G083600.1	CCAAT-box	CAACGG	475	6	+	Hordeum vulgare	MYBHv1 binding site
Misin04G083600.1	Sp1	GGGCGG	136	6	-	Oryza sativa	light responsive element
Misin04G083600.1	Sp1	GGGCGG	271	6	-	Oryza sativa	light responsive element
Misin04G182500.1	CGTCA-motif	CGTCA	166	5	+	Hordeum vulgare	cis-acting regulatory element involved in the MeJA-responsiveness
Misin04G182500.1	CGTCA-motif	CGTCA	859	5	+	Hordeum vulgare	cis-acting regulatory element involved in the MeJA-responsiveness
Misin04G182500.1	AuxRR-core	GGTCCAT	533	7	-	Nicotiana tabacum	cis-acting regulatory element involved in auxin responsiveness
Misin04G182500.1	GATA-motif	AAGGATAAGG	305	9	+	Solanum tuberosum	part of a light responsive element
Misin04G182500.1	TGA-element	AACGAC	632	6	+	Brassica oleracea	auxin-responsive element
Misin04G182500.1	CAT-box	GCCACT	541	6	-	Arabidopsis thaliana	cis-acting regulatory element related to meristem expression
Misin04G182500.1	G-Box	TCCACATGGCA	901	10	-	Triticum aestivum	cis-acting regulatory element involved in light responsiveness
Misin04G182500.1	CAAT-box	CCAAT	691	5	-	Arabidopsis thaliana	common cis-acting element in promoter and enhancer regions
Misin04G182500.1	CAAT-box	CAAAT	842	5	-	Pisum sativum	common cis-acting element in promoter and enhancer regions
Misin04G182500.1	TGACG-motif	TGACG	166	5	-	Hordeum vulgare	cis-acting regulatory element involved in the MeJA-responsiveness
Misin04G182500.1	TGACG-motif	TGACG	859	5	-	Hordeum vulgare	cis-acting regulatory element involved in the MeJA-responsiveness
Misin04G182500.1	G-box	CACGAC	444	6	-	Zea mays	cis-acting regulatory element involved in light responsiveness
Misin04G192000.1	CGTCA-motif	CGTCA	446	5	+	Hordeum vulgare	cis-acting regulatory element involved in the MeJA-responsiveness
Misin04G192000.1	CGTCA-motif	CGTCA	988	5	-	Hordeum vulgare	cis-acting regulatory element involved in the MeJA-responsiveness
Misin04G192000.1	TCCC-motif	TCTCCCT	370	7	-	Spinacia oleracea	part of a light responsive element
Misin04G192000.1	TCA-element	TCAGAAGAGG	315	9	-	Brassica oleracea	cis-acting element involved in salicylic acid responsiveness
Misin04G192000.1	GARE-motif	TCTGTTG	570	7	-	Brassica oleracea	gibberellin-responsive element
Misin04G192000.1	ABRE	ACGTG	444	5	-	Arabidopsis thaliana	cis-acting element involved in the abscisic acid responsiveness
Misin04G192000.1	CAAT-box	CAAAT	258	5	+	Pisum sativum	common cis-acting element in promoter and enhancer regions
Misin04G192000.1	CAAT-box	CAAAT	491	5	-	Pisum sativum	common cis-acting element in promoter and enhancer regions
Misin04G192000.1	CAAT-box	CCAAT	625	5	-	Arabidopsis thaliana	common cis-acting element in promoter and enhancer regions
Misin04G192000.1	CAAT-box	CAAAT	648	5	+	Pisum sativum	common cis-acting element in promoter and enhancer regions
Misin04G192000.1	CAAT-box	CCAAT	927	5	+	Arabidopsis thaliana	common cis-acting element in promoter and enhancer regions
Misin04G192000.1	CAAT-box	CCAAT	945	5	-	Arabidopsis thaliana	common cis-acting element in promoter and enhancer regions
Misin04G192000.1	CAAT-box	CCAAT	971	5	-	Arabidopsis thaliana	common cis-acting element in promoter and enhancer regions
Misin04G192000.1	GTGGC-motif	GATTCTGTGGC	515	10	+	Spinacia oleracea	part of a light responsive element
Misin04G192000.1	TGACG-motif	TGACG	446	5	-	Hordeum vulgare	cis-acting regulatory element involved in the MeJA-responsiveness
Misin04G192000.1	TGACG-motif	TGACG	988	5	+	Hordeum vulgare	cis-acting regulatory element involved in the MeJA-responsiveness
Misin04G192000.1	G-box	CACGTC	444	6	+	Zea mays	cis-acting regulatory element involved in light responsiveness
Misin04G192000.1	TATA-box	TATTTAAA	501	8	+	Arabidopsis thaliana	core promoter element around -30 of transcription start
Misin04G192000.1	TATA-box	TATA	892	4	-	Arabidopsis thaliana	core promoter element around -30 of transcription start
Misin04G192000.1	TATA-box	ATATAT	934	6	-	Brassica napus	core promoter element around -30 of transcription start
Misin04G192000.1	TATA-box	TATA	935	4	-	Arabidopsis thaliana	core promoter element around -30 of transcription start
Misin04G192000.1	TATA-box	TATA	995	4	-	Arabidopsis thaliana	core promoter element around -30 of transcription start
Misin04G193400.1	Sp1	GGGCGG	196	6	+	Oryza sativa	light responsive element
Misin04G193400.1	CCAAT-box	CAACGG	492	6	+	Hordeum vulgare	MYBHv1 binding site
Misin04G193400.1	I-box	GTATAAGGCC	160	9	+	Larix laricina	part of a light responsive element
Misin04G193400.1	ABRE	GCCGCGTGGC	281	9	-	Oryza sativa	cis-acting element involved in the abscisic acid responsiveness
Misin04G193400.1	TGACG-motif	TGACG	76	5	+	Hordeum vulgare	cis-acting regulatory element involved in the MeJA-responsiveness
Misin04G193400.1	TGACG-motif	TGACG	247	5	-	Hordeum vulgare	cis-acting regulatory element involved in the MeJA-responsiveness
Misin04G193400.1	TGACG-motif	TGACG	358	5	+	Hordeum vulgare	cis-acting regulatory element involved in the MeJA-responsiveness
Misin04G193400.1	TGACG-motif	TGACG	625	5	+	Hordeum vulgare	cis-acting regulatory element involved in the MeJA-responsiveness
Misin04G193400.1	TGACG-motif	TGACG	868	5	+	Hordeum vulgare	cis-acting regulatory element involved in the MeJA-responsiveness
Misin04G193400.1	A-box	CCGTCC	211	6	-	Petroselinum crispum	cis-acting regulatory element
Misin04G193400.1	CGTCA-motif	CGTCA	76	5	-	Hordeum vulgare	cis-acting regulatory element involved in the MeJA-responsiveness
Misin04G193400.1	CGTCA-motif	CGTCA	247	5	+	Hordeum vulgare	cis-acting regulatory element involved in the MeJA-responsiveness
Misin04G193400.1	CGTCA-motif	CGTCA	358	5	-	Hordeum vulgare	cis-acting regulatory element involved in the MeJA-responsiveness
Misin04G193400.1	CGTCA-motif	CGTCA	625	5	-	Hordeum vulgare	cis-acting regulatory element involved in the MeJA-responsiveness
Misin04G193400.1	CGTCA-motif	CGTCA	868	5	-	Hordeum vulgare	cis-acting regulatory element involved in the MeJA-responsiveness
Misin04G193400.1	GC-motif	CCCCCG	132	6	+	Zea mays	enhancer-like element involved in anoxic specific inducibility
Misin04G193400.1	GC-motif	CCCCCG	193	6	-	Zea mays	enhancer-like element involved in anoxic specific inducibility
Misin04G193400.1	C-box	ACGAGCACCGCC	444	11	+	Hordeum vulgare	cis-acting regulatory element involved in light responsiveness
Misin04G193400.1	CAAT-box	CAAAT	521	5	-	Pisum sativum	common cis-acting element in promoter and enhancer regions
Misin04G193400.1	CAAT-box	CCAAT	702	5	+	Arabidopsis thaliana	common cis-acting element in promoter and enhancer regions
Misin04G193400.1	MBS	CAACTG	621	6	-	Arabidopsis thaliana	MYB binding site involved in drought-inducibility
Misin04G193400.1	TATC-box	TATCCCA	745	7	-	Oryza sativa	cis-acting element involved in gibberellin-responsiveness
Misin04G232700.1	GARE-motif	TCTGTTG	1789	7	-	Brassica oleracea	gibberellin-responsive element
Misin04G232700.1	GARE-motif	TCTGTTG	1858	7	-	Brassica oleracea	gibberellin-responsive element
Misin04G232700.1	ABRE	ACGTG	2057	5	+	Arabidopsis thaliana	cis-acting element involved in the abscisic acid responsiveness
Misin04G232700.1	circadian	CAAAGATATC	1340	9	-	Lycopersicon esculentum	cis-acting regulatory element involved in circadian control
Misin04G232700.1	Sp1	GGGCGG	103	6	-	Oryza sativa	light responsive element
Misin04G232700.1	Sp1	GGGCGG	315	6	+	Oryza sativa	light responsive element
Misin04G232700.1	CCAAT-box	CAACGG	232	6	+	Hordeum vulgare	MYBHv1 binding site
Misin04G232700.1	TGACG-motif	TGACG	79	5	-	Hordeum vulgare	cis-acting regulatory element involved in the MeJA-responsiveness
Misin04G232700.1	TGACG-motif	TGACG	541	5	+	Hordeum vulgare	cis-acting regulatory element involved in the MeJA-responsiveness
Misin04G232700.1	TGACG-motif	TGACG	953	5	-	Hordeum vulgare	cis-acting regulatory element involved in the MeJA-responsiveness
Misin04G232700.1	O2-site	GATGATGTGG	1145	9	-	Zea mays	cis-acting regulatory element involved in zein metabolism regulation
Misin04G232700.1	GC-motif	CCCCCG	183	6	-	Zea mays	enhancer-like element involved in anoxic specific inducibility
Misin04G232700.1	TCCC-motif	TCTCCCT	110	7	+	Spinacia oleracea	part of a light responsive element
Misin04G232700.1	CGTCA-motif	CGTCA	79	5	+	Hordeum vulgare	cis-acting regulatory element involved in the MeJA-responsiveness
Misin04G232700.1	CGTCA-motif	CGTCA	541	5	-	Hordeum vulgare	cis-acting regulatory element involved in the MeJA-responsiveness
Misin04G232700.1	CGTCA-motif	CGTCA	953	5	+	Hordeum vulgare	cis-acting regulatory element involved in the MeJA-responsiveness
Misin04G232700.1	AuxRR-core	GGTCCAT	215	7	-	Nicotiana tabacum	cis-acting regulatory element involved in auxin responsiveness
Misin04G232700.1	AuxRR-core	GGTCCAT	1996	7	-	Nicotiana tabacum	cis-acting regulatory element involved in auxin responsiveness
Misin04G232700.1	TATA-box	TATA	398	4	+	Arabidopsis thaliana	core promoter element around -30 of transcription start
Misin04G232700.1	TATA-box	TATA	1547	4	-	Arabidopsis thaliana	core promoter element around -30 of transcription start
Misin04G232700.1	TATA-box	TATAA	1977	5	-	Arabidopsis thaliana	core promoter element around -30 of transcription start
Misin04G232700.1	TATA-box	TATA	1978	4	-	Arabidopsis thaliana	core promoter element around -30 of transcription start
Misin04G232700.1	TATA-box	ATTATA	1991	6	+	Brassica napus	core promoter element around -30 of transcription start
Misin04G232700.1	TATA-box	TATAA	1992	5	-	Arabidopsis thaliana	core promoter element around -30 of transcription start
Misin04G232700.1	TATA-box	TATA	1993	4	-	Arabidopsis thaliana	core promoter element around -30 of transcription start
Misin04G232700.1	MBS	CAACTG	1386	6	+	Arabidopsis thaliana	MYB binding site involved in drought-inducibility
Misin04G232700.1	MBS	CAACTG	1476	6	-	Arabidopsis thaliana	MYB binding site involved in drought-inducibility
Misin04G232700.1	CAAT-box	CCAAT	531	5	-	Arabidopsis thaliana	common cis-acting element in promoter and enhancer regions
Misin04G232700.1	CAAT-box	CCAAT	647	5	+	Arabidopsis thaliana	common cis-acting element in promoter and enhancer regions
Misin04G232700.1	CAAT-box	CAAAT	675	5	+	Pisum sativum	common cis-acting element in promoter and enhancer regions
Misin04G232700.1	CAAT-box	CAAAT	869	5	+	Pisum sativum	common cis-acting element in promoter and enhancer regions
Misin04G232700.1	CAAT-box	CAAAT	1088	5	+	Pisum sativum	common cis-acting element in promoter and enhancer regions
Misin04G232700.1	CAAT-box	CCAAT	1095	5	+	Arabidopsis thaliana	common cis-acting element in promoter and enhancer regions
Misin04G232700.1	CAAT-box	CCAAT	1120	5	+	Arabidopsis thaliana	common cis-acting element in promoter and enhancer regions
Misin04G232700.1	CAAT-box	CCAAT	1172	5	-	Arabidopsis thaliana	common cis-acting element in promoter and enhancer regions
Misin04G232700.1	CAAT-box	CCAAT	1221	5	+	Arabidopsis thaliana	common cis-acting element in promoter and enhancer regions
Misin04G232700.1	CAAT-box	CAAAT	1224	5	-	Pisum sativum	common cis-acting element in promoter and enhancer regions
Misin04G232700.1	CAAT-box	CAAAT	1374	5	+	Pisum sativum	common cis-acting element in promoter and enhancer regions
Misin04G232700.1	CAAT-box	CAAAT	1410	5	+	Pisum sativum	common cis-acting element in promoter and enhancer regions
Misin04G232700.1	CAAT-box	CAAAT	1428	5	-	Pisum sativum	common cis-acting element in promoter and enhancer regions
Misin04G232700.1	CAAT-box	CAAAT	1468	5	-	Pisum sativum	common cis-acting element in promoter and enhancer regions
Misin04G232700.1	CAAT-box	CCAAT	1483	5	-	Arabidopsis thaliana	common cis-acting element in promoter and enhancer regions
Misin04G232700.1	CAAT-box	CCAAT	1511	5	-	Arabidopsis thaliana	common cis-acting element in promoter and enhancer regions
Misin04G232700.1	CAAT-box	CAAAT	1665	5	+	Pisum sativum	common cis-acting element in promoter and enhancer regions
Misin04G232700.1	G-box	GCCACGTGGA	278	9	+	Arabidopsis thaliana	cis-acting regulatory element involved in light responsiveness
Misin04G232700.1	G-box	TACGTG	2056	6	+	Arabidopsis thaliana	cis-acting regulatory element involved in light responsiveness
Misin04G234100.1	TGA-element	AACGAC	811	6	-	Brassica oleracea	auxin-responsive element
Misin04G234100.1	G-box	TACGTG	115	6	-	Arabidopsis thaliana	cis-acting regulatory element involved in light responsiveness
Misin04G234100.1	G-box	CACGAC	641	6	+	Zea mays	cis-acting regulatory element involved in light responsiveness
Misin04G234100.1	G-box	CACGTC	1106	6	-	Zea mays	cis-acting regulatory element involved in light responsiveness
Misin04G234100.1	CAAT-box	CAAAT	472	5	+	Pisum sativum	common cis-acting element in promoter and enhancer regions
Misin04G234100.1	CAAT-box	CAAAT	484	5	+	Pisum sativum	common cis-acting element in promoter and enhancer regions
Misin04G234100.1	GC-motif	CCCCCG	1084	6	-	Zea mays	enhancer-like element involved in anoxic specific inducibility
Misin04G234100.1	RY-element	CATGCATG	448	8	+	Helianthus annuus	cis-acting regulatory element involved in seed-specific regulation
Misin04G234100.1	CAT-box	GCCACT	296	6	+	Arabidopsis thaliana	cis-acting regulatory element related to meristem expression
Misin04G234100.1	A-box	CCGTCC	551	6	+	Petroselinum crispum	cis-acting regulatory element
Misin04G234100.1	A-box	CCGTCC	1057	6	-	Petroselinum crispum	cis-acting regulatory element
Misin04G234100.1	ABRE	ACGTG	115	5	-	Arabidopsis thaliana	cis-acting element involved in the abscisic acid responsiveness
Misin04G234100.1	ABRE	ACGTG	1107	5	+	Arabidopsis thaliana	cis-acting element involved in the abscisic acid responsiveness
Misin04G234100.1	I-box	AGATAAGG	331	8	+	Triticum aestivum	part of a light responsive element
Misin04G234100.1	GATA-motif	AAGGATAAGG	329	9	+	Solanum tuberosum	part of a light responsive element
Misin04G234100.1	CCAAT-box	CAACGG	321	6	+	Hordeum vulgare	MYBHv1 binding site
Misin04G242600.1	CGTCA-motif	CGTCA	124	5	+	Hordeum vulgare	cis-acting regulatory element involved in the MeJA-responsiveness
Misin04G242600.1	CGTCA-motif	CGTCA	352	5	+	Hordeum vulgare	cis-acting regulatory element involved in the MeJA-responsiveness
Misin04G242600.1	CCAAT-box	CAACGG	635	6	-	Hordeum vulgare	MYBHv1 binding site
Misin04G242600.1	ABRE	GCCGCGTGGC	442	9	-	Oryza sativa	cis-acting element involved in the abscisic acid responsiveness
Misin04G242600.1	ABRE	GCCGCGTGGC	447	9	+	Oryza sativa	cis-acting element involved in the abscisic acid responsiveness
Misin04G242600.1	TGACG-motif	TGACG	124	5	-	Hordeum vulgare	cis-acting regulatory element involved in the MeJA-responsiveness
Misin04G242600.1	TGACG-motif	TGACG	352	5	-	Hordeum vulgare	cis-acting regulatory element involved in the MeJA-responsiveness
Misin04G242600.1	Pc-CMA2c	GCCCACGCA	22	9	+	Pisum sativum	part of a light responsive element
Misin04G242600.1	G-box	CACGAC	140	6	+	Zea mays	cis-acting regulatory element involved in light responsiveness
Misin04G242600.1	G-box	GCCACGTGGA	275	9	+	Arabidopsis thaliana	cis-acting regulatory element involved in light responsiveness
Misin04G242600.1	G-box	CACGAC	518	6	-	Zea mays	cis-acting regulatory element involved in light responsiveness
Misin04G272900.1	CGTCA-motif	CGTCA	171	5	-	Hordeum vulgare	cis-acting regulatory element involved in the MeJA-responsiveness
Misin04G272900.1	CGTCA-motif	CGTCA	622	5	-	Hordeum vulgare	cis-acting regulatory element involved in the MeJA-responsiveness
Misin04G272900.1	CGTCA-motif	CGTCA	628	5	-	Hordeum vulgare	cis-acting regulatory element involved in the MeJA-responsiveness
Misin04G272900.1	Sp1	GGGCGG	255	6	+	Oryza sativa	light responsive element
Misin04G272900.1	Sp1	GGGCGG	310	6	-	Oryza sativa	light responsive element
Misin04G272900.1	CCAAT-box	CAACGG	226	6	+	Hordeum vulgare	MYBHv1 binding site
Misin04G272900.1	ABRE	GCAACGTGTC	422	9	-	Hordeum vulgare	cis-acting element involved in the abscisic acid responsiveness
Misin04G272900.1	ABRE	ACGTG	591	5	+	Arabidopsis thaliana	cis-acting element involved in the abscisic acid responsiveness
Misin04G272900.1	C-box	ACGAGCACCGCC	390	11	+	Hordeum vulgare	cis-acting regulatory element involved in light responsiveness
Misin04G272900.1	A-box	CCGTCC	493	6	-	Petroselinum crispum	cis-acting regulatory element
Misin04G272900.1	A-box	CCGTCC	694	6	-	Petroselinum crispum	cis-acting regulatory element
Misin04G272900.1	ACE	GACACGTATG	440	9	+	Petroselinum crispum	cis-acting element involved in light responsiveness
Misin04G272900.1	TGACG-motif	TGACG	171	5	+	Hordeum vulgare	cis-acting regulatory element involved in the MeJA-responsiveness
Misin04G272900.1	TGACG-motif	TGACG	622	5	+	Hordeum vulgare	cis-acting regulatory element involved in the MeJA-responsiveness
Misin04G272900.1	TGACG-motif	TGACG	628	5	+	Hordeum vulgare	cis-acting regulatory element involved in the MeJA-responsiveness
Misin04G272900.1	G-box	CACGTC	590	6	-	Zea mays	cis-acting regulatory element involved in light responsiveness
Misin04G273000.1	CAAT-box	CAAAT	133	5	+	Pisum sativum	common cis-acting element in promoter and enhancer regions
Misin04G273000.1	CAAT-box	CCAAT	229	5	-	Arabidopsis thaliana	common cis-acting element in promoter and enhancer regions
Misin04G273000.1	CAAT-box	CAAAT	483	5	+	Pisum sativum	common cis-acting element in promoter and enhancer regions
Misin04G273000.1	MBS	CAACTG	42	6	+	Arabidopsis thaliana	MYB binding site involved in drought-inducibility
Misin04G273000.1	MBS	CAACTG	271	6	+	Arabidopsis thaliana	MYB binding site involved in drought-inducibility
Misin04G273000.1	AuxRR-core	GGTCCAT	82	7	+	Nicotiana tabacum	cis-acting regulatory element involved in auxin responsiveness
Misin04G273000.1	MRE	AACCTAA	30	7	-	Petroselinum crispum	MYB binding site involved in light responsiveness
Misin04G277600.1	TGA-element	AACGAC	634	6	+	Brassica oleracea	auxin-responsive element
Misin04G277600.1	TGA-element	AACGAC	796	6	+	Brassica oleracea	auxin-responsive element
Misin04G277600.1	TGACG-motif	TGACG	472	5	-	Hordeum vulgare	cis-acting regulatory element involved in the MeJA-responsiveness
Misin04G277600.1	TGACG-motif	TGACG	748	5	+	Hordeum vulgare	cis-acting regulatory element involved in the MeJA-responsiveness
Misin04G277600.1	TGACG-motif	TGACG	921	5	-	Hordeum vulgare	cis-acting regulatory element involved in the MeJA-responsiveness
Misin04G277600.1	CAAT-box	CCAAT	818	5	+	Arabidopsis thaliana	common cis-acting element in promoter and enhancer regions
Misin04G277600.1	O2-site	GATGACATGG	944	9	+	Zea mays	cis-acting regulatory element involved in zein metabolism regulation
Misin04G277600.1	G-box	CACGTC	301	6	-	Zea mays	cis-acting regulatory element involved in light responsiveness
Misin04G277600.1	G-box	CACGAC	361	6	-	Zea mays	cis-acting regulatory element involved in light responsiveness
Misin04G277600.1	G-box	CACGTC	919	6	+	Zea mays	cis-acting regulatory element involved in light responsiveness
Misin04G277600.1	GC-motif	CCCCCG	33	6	-	Zea mays	enhancer-like element involved in anoxic specific inducibility
Misin04G277600.1	GC-motif	CCCCCG	461	6	+	Zea mays	enhancer-like element involved in anoxic specific inducibility
Misin04G277600.1	ABRE	ACGTG	302	5	+	Arabidopsis thaliana	cis-acting element involved in the abscisic acid responsiveness
Misin04G277600.1	ABRE	AACCCGG	567	7	+	Arabidopsis thaliana	cis-acting element involved in the abscisic acid responsiveness
Misin04G277600.1	ABRE	ACGTG	919	5	-	Arabidopsis thaliana	cis-acting element involved in the abscisic acid responsiveness
Misin04G277600.1	motif I	gGTACGTGGCG	754	10	-	Oryza sativa	cis-acting regulatory element root specific
Misin04G277600.1	Sp1	GGGCGG	253	6	+	Oryza sativa	light responsive element
Misin04G277600.1	Sp1	GGGCGG	406	6	+	Oryza sativa	light responsive element
Misin04G277600.1	CGTCA-motif	CGTCA	472	5	+	Hordeum vulgare	cis-acting regulatory element involved in the MeJA-responsiveness
Misin04G277600.1	CGTCA-motif	CGTCA	748	5	-	Hordeum vulgare	cis-acting regulatory element involved in the MeJA-responsiveness
Misin04G277600.1	CGTCA-motif	CGTCA	921	5	+	Hordeum vulgare	cis-acting regulatory element involved in the MeJA-responsiveness
Misin04G277600.1	CCAAT-box	CAACGG	783	6	+	Hordeum vulgare	MYBHv1 binding site
Misin04G398400.1	A-box	CCGTCC	144	6	+	Petroselinum crispum	cis-acting regulatory element
Misin04G398400.1	A-box	CCGTCC	454	6	+	Petroselinum crispum	cis-acting regulatory element
Misin04G398400.1	A-box	CCGTCC	461	6	+	Petroselinum crispum	cis-acting regulatory element
Misin04G398400.1	TGACG-motif	TGACG	18	5	+	Hordeum vulgare	cis-acting regulatory element involved in the MeJA-responsiveness
Misin04G398400.1	TGACG-motif	TGACG	361	5	-	Hordeum vulgare	cis-acting regulatory element involved in the MeJA-responsiveness
Misin04G398400.1	TGACG-motif	TGACG	537	5	-	Hordeum vulgare	cis-acting regulatory element involved in the MeJA-responsiveness
Misin04G398400.1	TGACG-motif	TGACG	706	5	-	Hordeum vulgare	cis-acting regulatory element involved in the MeJA-responsiveness
Misin04G398400.1	TGACG-motif	TGACG	901	5	-	Hordeum vulgare	cis-acting regulatory element involved in the MeJA-responsiveness
Misin04G398400.1	O2-site	GATGATGTGG	25	9	+	Zea mays	cis-acting regulatory element involved in zein metabolism regulation
Misin04G398400.1	O2-site	GATGATGTGG	148	9	-	Zea mays	cis-acting regulatory element involved in zein metabolism regulation
Misin04G398400.1	Sp1	GGGCGG	271	6	-	Oryza sativa	light responsive element
Misin04G398400.1	Sp1	GGGCGG	391	6	-	Oryza sativa	light responsive element
Misin04G398400.1	Sp1	GGGCGG	395	6	-	Oryza sativa	light responsive element
Misin04G398400.1	Sp1	GGGCGG	917	6	-	Oryza sativa	light responsive element
Misin04G398400.1	Sp1	GGGCGG	1092	6	-	Oryza sativa	light responsive element
Misin04G398400.1	MBS	CAACTG	415	6	+	Arabidopsis thaliana	MYB binding site involved in drought-inducibility
Misin04G398400.1	CAAT-box	CAACCAACTCC	865	10	+	Arabidopsis thaliana	common cis-acting element in promoter and enhancer regions
Misin04G398400.1	G-box	CACGAC	332	6	+	Zea mays	cis-acting regulatory element involved in light responsiveness
Misin04G398400.1	CGTCA-motif	CGTCA	18	5	-	Hordeum vulgare	cis-acting regulatory element involved in the MeJA-responsiveness
Misin04G398400.1	CGTCA-motif	CGTCA	361	5	+	Hordeum vulgare	cis-acting regulatory element involved in the MeJA-responsiveness
Misin04G398400.1	CGTCA-motif	CGTCA	537	5	+	Hordeum vulgare	cis-acting regulatory element involved in the MeJA-responsiveness
Misin04G398400.1	CGTCA-motif	CGTCA	706	5	+	Hordeum vulgare	cis-acting regulatory element involved in the MeJA-responsiveness
Misin04G398400.1	CGTCA-motif	CGTCA	901	5	+	Hordeum vulgare	cis-acting regulatory element involved in the MeJA-responsiveness
Misin04G398400.1	GC-motif	CCCCCG	920	6	+	Zea mays	enhancer-like element involved in anoxic specific inducibility
Misin04G398400.1	C-box	ACGAGCACCGCC	429	11	+	Hordeum vulgare	cis-acting regulatory element involved in light responsiveness
Misin04G398900.1	A-box	CCGTCC	461	6	+	Petroselinum crispum	cis-acting regulatory element
Misin04G398900.1	A-box	CCGTCC	920	6	+	Petroselinum crispum	cis-acting regulatory element
Misin04G398900.1	A-box	CCGTCC	979	6	-	Petroselinum crispum	cis-acting regulatory element
Misin04G398900.1	TGACG-motif	TGACG	160	5	-	Hordeum vulgare	cis-acting regulatory element involved in the MeJA-responsiveness
Misin04G398900.1	TGACG-motif	TGACG	763	5	-	Hordeum vulgare	cis-acting regulatory element involved in the MeJA-responsiveness
Misin04G398900.1	TGACG-motif	TGACG	912	5	+	Hordeum vulgare	cis-acting regulatory element involved in the MeJA-responsiveness
Misin04G398900.1	GATA-motif	AAGGATAAGG	326	9	+	Solanum tuberosum	part of a light responsive element
Misin04G398900.1	Sp1	GGGCGG	40	6	+	Oryza sativa	light responsive element
Misin04G398900.1	Sp1	GGGCGG	814	6	+	Oryza sativa	light responsive element
Misin04G398900.1	NON-box	AGATCGACG	172	9	-	Arabidopsis thaliana	cis-acting regulatory element related to meristem specific activation
Misin04G398900.1	CAAT-box	CAAAT	542	5	+	Pisum sativum	common cis-acting element in promoter and enhancer regions
Misin04G398900.1	G-Box	TCCACATGGCA	953	10	-	Triticum aestivum	cis-acting regulatory element involved in light responsiveness
Misin04G398900.1	C-box	ACGAGCACCGCC	435	11	+	Hordeum vulgare	cis-acting regulatory element involved in light responsiveness
Misin04G398900.1	ARE	AAACCA	34	6	+	Zea mays	cis-acting regulatory element essential for the anaerobic induction
Misin04G398900.1	CGTCA-motif	CGTCA	160	5	+	Hordeum vulgare	cis-acting regulatory element involved in the MeJA-responsiveness
Misin04G398900.1	CGTCA-motif	CGTCA	763	5	+	Hordeum vulgare	cis-acting regulatory element involved in the MeJA-responsiveness
Misin04G398900.1	CGTCA-motif	CGTCA	912	5	-	Hordeum vulgare	cis-acting regulatory element involved in the MeJA-responsiveness
Misin05G005800.1	C-box	ACGAGCACCGCC	222	11	+	Hordeum vulgare	cis-acting regulatory element involved in light responsiveness
Misin05G005800.1	CCAAT-box	CAACGG	55	6	+	Hordeum vulgare	MYBHv1 binding site
Misin05G005800.1	Sp1	GGGCGG	64	6	-	Oryza sativa	light responsive element
Misin05G005800.1	Sp1	GGGCGG	612	6	-	Oryza sativa	light responsive element
Misin05G005800.1	CGTCA-motif	CGTCA	154	5	+	Hordeum vulgare	cis-acting regulatory element involved in the MeJA-responsiveness
Misin05G005800.1	CGTCA-motif	CGTCA	295	5	-	Hordeum vulgare	cis-acting regulatory element involved in the MeJA-responsiveness
Misin05G005800.1	CGTCA-motif	CGTCA	523	5	+	Hordeum vulgare	cis-acting regulatory element involved in the MeJA-responsiveness
Misin05G005800.1	CGTCA-motif	CGTCA	810	5	-	Hordeum vulgare	cis-acting regulatory element involved in the MeJA-responsiveness
Misin05G005800.1	TGA-element	AACGAC	379	6	+	Brassica oleracea	auxin-responsive element
Misin05G005800.1	TGA-element	AACGAC	410	6	+	Brassica oleracea	auxin-responsive element
Misin05G005800.1	TGA-element	AACGAC	542	6	+	Brassica oleracea	auxin-responsive element
Misin05G005800.1	TGA-element	AACGAC	748	6	-	Brassica oleracea	auxin-responsive element
Misin05G005800.1	O2-site	GATGATGTGG	473	9	-	Zea mays	cis-acting regulatory element involved in zein metabolism regulation
Misin05G005800.1	TGACG-motif	TGACG	154	5	-	Hordeum vulgare	cis-acting regulatory element involved in the MeJA-responsiveness
Misin05G005800.1	TGACG-motif	TGACG	295	5	+	Hordeum vulgare	cis-acting regulatory element involved in the MeJA-responsiveness
Misin05G005800.1	TGACG-motif	TGACG	523	5	-	Hordeum vulgare	cis-acting regulatory element involved in the MeJA-responsiveness
Misin05G005800.1	TGACG-motif	TGACG	810	5	+	Hordeum vulgare	cis-acting regulatory element involved in the MeJA-responsiveness
Misin05G005800.1	A-box	CCGTCC	608	6	+	Petroselinum crispum	cis-acting regulatory element
Misin05G005800.1	CAAT-box	TGCCAAC	799	7	+	Petunia hybrida	common cis-acting element in promoter and enhancer regions
Misin05G036900.1	ABRE	GCCGCGTGGC	1123	9	-	Oryza sativa	cis-acting element involved in the abscisic acid responsiveness
Misin05G036900.1	ABRE	ACGTG	1381	5	-	Arabidopsis thaliana	cis-acting element involved in the abscisic acid responsiveness
Misin05G036900.1	CAT-box	GCCACT	827	6	+	Arabidopsis thaliana	cis-acting regulatory element related to meristem expression
Misin05G036900.1	CAT-box	GCCACT	833	6	+	Arabidopsis thaliana	cis-acting regulatory element related to meristem expression
Misin05G036900.1	CAT-box	GCCACT	887	6	-	Arabidopsis thaliana	cis-acting regulatory element related to meristem expression
Misin05G036900.1	CAT-box	GCCACT	893	6	-	Arabidopsis thaliana	cis-acting regulatory element related to meristem expression
Misin05G036900.1	A-box	CCGTCC	424	6	-	Petroselinum crispum	cis-acting regulatory element
Misin05G036900.1	A-box	CCGTCC	503	6	+	Petroselinum crispum	cis-acting regulatory element
Misin05G036900.1	TGACG-motif	TGACG	307	5	-	Hordeum vulgare	cis-acting regulatory element involved in the MeJA-responsiveness
Misin05G036900.1	TGACG-motif	TGACG	465	5	+	Hordeum vulgare	cis-acting regulatory element involved in the MeJA-responsiveness
Misin05G036900.1	RY-element	CATGCATG	125	8	+	Helianthus annuus	cis-acting regulatory element involved in seed-specific regulation
Misin05G036900.1	CGTCA-motif	CGTCA	307	5	+	Hordeum vulgare	cis-acting regulatory element involved in the MeJA-responsiveness
Misin05G036900.1	CGTCA-motif	CGTCA	465	5	-	Hordeum vulgare	cis-acting regulatory element involved in the MeJA-responsiveness
Misin05G036900.1	TGA-element	AACGAC	850	6	+	Brassica oleracea	auxin-responsive element
Misin05G036900.1	TATA-box	TATA	1051	4	-	Arabidopsis thaliana	core promoter element around -30 of transcription start
Misin05G036900.1	TATA-box	TATA	1207	4	-	Arabidopsis thaliana	core promoter element around -30 of transcription start
Misin05G036900.1	P-box	CCTTTTG	1398	7	-	Oryza sativa	gibberellin-responsive element
Misin05G036900.1	CAAT-box	CCAAT	285	5	-	Arabidopsis thaliana	common cis-acting element in promoter and enhancer regions
Misin05G036900.1	CAAT-box	CAAAT	310	5	+	Pisum sativum	common cis-acting element in promoter and enhancer regions
Misin05G036900.1	CAAT-box	CCAAT	649	5	-	Arabidopsis thaliana	common cis-acting element in promoter and enhancer regions
Misin05G036900.1	CAAT-box	CAAAT	1294	5	+	Pisum sativum	common cis-acting element in promoter and enhancer regions
Misin05G036900.1	MBS	CAACTG	321	6	+	Arabidopsis thaliana	MYB binding site involved in drought-inducibility
Misin05G036900.1	MBS	CAACTG	1236	6	-	Arabidopsis thaliana	MYB binding site involved in drought-inducibility
Misin05G036900.1	AE-box	AGAAACAA	89	8	+	Arabidopsis thaliana	part of a module for light response
Misin05G036900.1	AE-box	AGAAACTT	450	8	+	Arabidopsis thaliana	part of a module for light response
Misin05G036900.1	AE-box	AGAAACTT	1405	8	+	Arabidopsis thaliana	part of a module for light response
Misin05G036900.1	G-box	CACGAC	517	6	+	Zea mays	cis-acting regulatory element involved in light responsiveness
Misin05G036900.1	G-box	CACGTC	1381	6	+	Zea mays	cis-acting regulatory element involved in light responsiveness
Misin05G089200.1	G-box	CACGAC	570	6	-	Zea mays	cis-acting regulatory element involved in light responsiveness
Misin05G089200.1	MBS	CAACTG	321	6	+	Arabidopsis thaliana	MYB binding site involved in drought-inducibility
Misin05G089200.1	MBS	CAACTG	433	6	+	Arabidopsis thaliana	MYB binding site involved in drought-inducibility
Misin05G089200.1	MBS	CAACTG	1011	6	-	Arabidopsis thaliana	MYB binding site involved in drought-inducibility
Misin05G089200.1	CAAT-box	CCAAT	167	5	-	Arabidopsis thaliana	common cis-acting element in promoter and enhancer regions
Misin05G089200.1	CAAT-box	CCAAT	312	5	-	Arabidopsis thaliana	common cis-acting element in promoter and enhancer regions
Misin05G089200.1	CAAT-box	CCAAT	797	5	-	Arabidopsis thaliana	common cis-acting element in promoter and enhancer regions
Misin05G089200.1	CAAT-box	CAAAT	965	5	+	Pisum sativum	common cis-acting element in promoter and enhancer regions
Misin05G089200.1	CAAT-box	CAAAT	1019	5	+	Pisum sativum	common cis-acting element in promoter and enhancer regions
Misin05G089200.1	ARE	AAACCA	429	6	+	Zea mays	cis-acting regulatory element essential for the anaerobic induction
Misin05G089200.1	CAT-box	GCCACT	59	6	-	Arabidopsis thaliana	cis-acting regulatory element related to meristem expression
Misin05G089200.1	CAT-box	GCCACT	117	6	+	Arabidopsis thaliana	cis-acting regulatory element related to meristem expression
Misin05G089200.1	CAT-box	GCCACT	775	6	-	Arabidopsis thaliana	cis-acting regulatory element related to meristem expression
Misin05G089200.1	CAT-box	GCCACT	1118	6	+	Arabidopsis thaliana	cis-acting regulatory element related to meristem expression
Misin05G089200.1	O2-site	GATGATGTGG	1135	9	+	Zea mays	cis-acting regulatory element involved in zein metabolism regulation
Misin05G089200.1	A-box	CCGTCC	1079	6	+	Petroselinum crispum	cis-acting regulatory element
Misin05G089200.1	GARE-motif	TCTGTTG	1065	7	-	Brassica oleracea	gibberellin-responsive element
Misin05G089200.1	GATA-motif	AAGGATAAGG	329	9	+	Solanum tuberosum	part of a light responsive element
Misin05G089200.1	CCAAT-box	CAACGG	853	6	+	Hordeum vulgare	MYBHv1 binding site
Misin05G089800.1	O2-site	GATGACATGG	1226	9	+	Zea mays	cis-acting regulatory element involved in zein metabolism regulation
Misin05G089800.1	TGACG-motif	TGACG	281	5	-	Hordeum vulgare	cis-acting regulatory element involved in the MeJA-responsiveness
Misin05G089800.1	TGACG-motif	TGACG	490	5	-	Hordeum vulgare	cis-acting regulatory element involved in the MeJA-responsiveness
Misin05G089800.1	ABRE	ACGTG	311	5	+	Arabidopsis thaliana	cis-acting element involved in the abscisic acid responsiveness
Misin05G089800.1	ABRE	ACGTG	371	5	-	Arabidopsis thaliana	cis-acting element involved in the abscisic acid responsiveness
Misin05G089800.1	ABRE	GCCGCGTGGC	1009	9	-	Oryza sativa	cis-acting element involved in the abscisic acid responsiveness
Misin05G089800.1	CCAAT-box	CAACGG	479	6	-	Hordeum vulgare	MYBHv1 binding site
Misin05G089800.1	CCAAT-box	CAACGG	1080	6	+	Hordeum vulgare	MYBHv1 binding site
Misin05G089800.1	CCAAT-box	CAACGG	1097	6	-	Hordeum vulgare	MYBHv1 binding site
Misin05G089800.1	CCAAT-box	CAACGG	1254	6	-	Hordeum vulgare	MYBHv1 binding site
Misin05G089800.1	Sp1	GGGCGG	100	6	-	Oryza sativa	light responsive element
Misin05G089800.1	Sp1	GGGCGG	104	6	-	Oryza sativa	light responsive element
Misin05G089800.1	Sp1	GGGCGG	424	6	+	Oryza sativa	light responsive element
Misin05G089800.1	G-box	CACGTC	310	6	-	Zea mays	cis-acting regulatory element involved in light responsiveness
Misin05G089800.1	G-box	CACGTC	371	6	+	Zea mays	cis-acting regulatory element involved in light responsiveness
Misin05G089800.1	G-box	CAGACGTGGCA	941	10	+	Nicotiana plumbaginifolia	cis-acting regulatory element involved in light responsiveness
Misin05G089800.1	G-box	CACGAC	1123	6	+	Zea mays	cis-acting regulatory element involved in light responsiveness
Misin05G089800.1	CAAT-box	CCAAT	680	5	-	Arabidopsis thaliana	common cis-acting element in promoter and enhancer regions
Misin05G089800.1	CAAT-box	CCAAT	826	5	+	Arabidopsis thaliana	common cis-acting element in promoter and enhancer regions
Misin05G089800.1	CAAT-box	CAAAT	1055	5	+	Pisum sativum	common cis-acting element in promoter and enhancer regions
Misin05G089800.1	CAAT-box	CCAAT	1153	5	+	Arabidopsis thaliana	common cis-acting element in promoter and enhancer regions
Misin05G089800.1	GC-motif	CCCCCG	33	6	-	Zea mays	enhancer-like element involved in anoxic specific inducibility
Misin05G089800.1	GC-motif	CCCCCG	350	6	+	Zea mays	enhancer-like element involved in anoxic specific inducibility
Misin05G089800.1	ARE	AAACCA	763	6	+	Zea mays	cis-acting regulatory element essential for the anaerobic induction
Misin05G089800.1	CGTCA-motif	CGTCA	281	5	+	Hordeum vulgare	cis-acting regulatory element involved in the MeJA-responsiveness
Misin05G089800.1	CGTCA-motif	CGTCA	490	5	+	Hordeum vulgare	cis-acting regulatory element involved in the MeJA-responsiveness
Misin05G092000.1	AuxRR-core	GGTCCAT	43	7	+	Nicotiana tabacum	cis-acting regulatory element involved in auxin responsiveness
Misin05G092000.1	AuxRR-core	GGTCCAT	752	7	-	Nicotiana tabacum	cis-acting regulatory element involved in auxin responsiveness
Misin05G092000.1	ARE	AAACCA	342	6	+	Zea mays	cis-acting regulatory element essential for the anaerobic induction
Misin05G092000.1	ARE	AAACCA	423	6	+	Zea mays	cis-acting regulatory element essential for the anaerobic induction
Misin05G092000.1	CGTCA-motif	CGTCA	357	5	-	Hordeum vulgare	cis-acting regulatory element involved in the MeJA-responsiveness
Misin05G092000.1	TATA-box	TACAAAA	338	7	+	Oryza sativa	core promoter element around -30 of transcription start
Misin05G092000.1	MBS	CAACTG	427	6	+	Arabidopsis thaliana	MYB binding site involved in drought-inducibility
Misin05G092000.1	MBS	CAACTG	1008	6	-	Arabidopsis thaliana	MYB binding site involved in drought-inducibility
Misin05G092000.1	CAAT-box	CCAAT	306	5	-	Arabidopsis thaliana	common cis-acting element in promoter and enhancer regions
Misin05G092000.1	CAAT-box	CAAAT	989	5	+	Pisum sativum	common cis-acting element in promoter and enhancer regions
Misin05G092000.1	CAAT-box	CAAAT	1198	5	+	Pisum sativum	common cis-acting element in promoter and enhancer regions
Misin05G092000.1	G-Box	CACGTT	38	6	-	Pisum sativum	cis-acting regulatory element involved in light responsiveness
Misin05G092000.1	ABRE	ACGTG	39	5	+	Arabidopsis thaliana	cis-acting element involved in the abscisic acid responsiveness
Misin05G092000.1	CAT-box	GCCACT	760	6	-	Arabidopsis thaliana	cis-acting regulatory element related to meristem expression
Misin05G092000.1	A-box	CCGTCC	675	6	+	Petroselinum crispum	cis-acting regulatory element
Misin05G092000.1	TGACG-motif	TGACG	357	5	+	Hordeum vulgare	cis-acting regulatory element involved in the MeJA-responsiveness
Misin05G092200.1	C-box	ACGAGCACCGCC	495	11	+	Hordeum vulgare	cis-acting regulatory element involved in light responsiveness
Misin05G092200.1	GC-motif	CCCCCG	49	6	-	Zea mays	enhancer-like element involved in anoxic specific inducibility
Misin05G092200.1	GC-motif	CCCCCG	183	6	+	Zea mays	enhancer-like element involved in anoxic specific inducibility
Misin05G092200.1	TCA-element	TCAGAAGAGG	387	10	-	Brassica oleracea	cis-acting element involved in salicylic acid responsiveness
Misin05G092200.1	AuxRR-core	GGTCCAT	978	7	+	Nicotiana tabacum	cis-acting regulatory element involved in auxin responsiveness
Misin05G092200.1	CGTCA-motif	CGTCA	36	5	+	Hordeum vulgare	cis-acting regulatory element involved in the MeJA-responsiveness
Misin05G092200.1	CGTCA-motif	CGTCA	187	5	+	Hordeum vulgare	cis-acting regulatory element involved in the MeJA-responsiveness
Misin05G092200.1	CGTCA-motif	CGTCA	744	5	+	Hordeum vulgare	cis-acting regulatory element involved in the MeJA-responsiveness
Misin05G092200.1	LTR	CCGAAA	247	6	-	Hordeum vulgare	cis-acting element involved in low-temperature responsiveness
Misin05G092200.1	G-box	CACGTC	739	6	+	Zea mays	cis-acting regulatory element involved in light responsiveness
Misin05G092200.1	ACE	GACACGTATG	630	9	-	Petroselinum crispum	cis-acting element involved in light responsiveness
Misin05G092200.1	CAAT-box	TGCCAAC	1081	7	+	Petunia hybrida	common cis-acting element in promoter and enhancer regions
Misin05G092200.1	ABRE	ACGTG	739	5	-	Arabidopsis thaliana	cis-acting element involved in the abscisic acid responsiveness
Misin05G092200.1	CCAAT-box	CAACGG	298	6	+	Hordeum vulgare	MYBHv1 binding site
Misin05G092200.1	MRE	AACCTAA	546	7	-	Petroselinum crispum	MYB binding site involved in light responsiveness
Misin05G092200.1	Sp1	GGGCGG	307	6	-	Oryza sativa	light responsive element
Misin05G092200.1	Sp1	GGGCGG	455	6	+	Oryza sativa	light responsive element
Misin05G092200.1	Sp1	GGGCGG	461	6	-	Oryza sativa	light responsive element
Misin05G092200.1	CAT-box	GCCACT	1004	6	-	Arabidopsis thaliana	cis-acting regulatory element related to meristem expression
Misin05G092200.1	TGACG-motif	TGACG	36	5	-	Hordeum vulgare	cis-acting regulatory element involved in the MeJA-responsiveness
Misin05G092200.1	TGACG-motif	TGACG	187	5	-	Hordeum vulgare	cis-acting regulatory element involved in the MeJA-responsiveness
Misin05G092200.1	TGACG-motif	TGACG	744	5	-	Hordeum vulgare	cis-acting regulatory element involved in the MeJA-responsiveness
Misin05G092200.1	A-box	CCGTCC	53	6	-	Petroselinum crispum	cis-acting regulatory element
Misin05G092200.1	A-box	CCGTCC	662	6	+	Petroselinum crispum	cis-acting regulatory element
Misin05G092200.1	A-box	CCGTCC	670	6	-	Petroselinum crispum	cis-acting regulatory element
Misin05G092200.1	A-box	CCGTCC	879	6	-	Petroselinum crispum	cis-acting regulatory element
Misin05G118600.1	CAAT-box	CAAAT	37	5	-	Pisum sativum	common cis-acting element in promoter and enhancer regions
Misin05G118600.1	CAAT-box	CCAAT	182	5	+	Arabidopsis thaliana	common cis-acting element in promoter and enhancer regions
Misin05G118600.1	CAAT-box	TGCCAAC	638	7	-	Petunia hybrida	common cis-acting element in promoter and enhancer regions
Misin05G118600.1	CAAT-box	CAAAT	702	5	+	Pisum sativum	common cis-acting element in promoter and enhancer regions
Misin05G118600.1	CAAT-box	CAAAT	828	5	-	Pisum sativum	common cis-acting element in promoter and enhancer regions
Misin05G118600.1	CAAT-box	CCAAT	860	5	-	Arabidopsis thaliana	common cis-acting element in promoter and enhancer regions
Misin05G118600.1	CAAT-box	CAAAT	1134	5	+	Pisum sativum	common cis-acting element in promoter and enhancer regions
Misin05G118600.1	CAAT-box	CAAAT	1143	5	+	Pisum sativum	common cis-acting element in promoter and enhancer regions
Misin05G118600.1	CAAT-box	CCAAT	1398	5	+	Arabidopsis thaliana	common cis-acting element in promoter and enhancer regions
Misin05G118600.1	CAAT-box	CAAAT	1477	5	-	Pisum sativum	common cis-acting element in promoter and enhancer regions
Misin05G118600.1	CAAT-box	TGCCAAC	1540	7	+	Petunia hybrida	common cis-acting element in promoter and enhancer regions
Misin05G118600.1	MBS	CAACTG	282	6	+	Arabidopsis thaliana	MYB binding site involved in drought-inducibility
Misin05G118600.1	MBS	CAACTG	558	6	-	Arabidopsis thaliana	MYB binding site involved in drought-inducibility
Misin05G118600.1	MBS	CAACTG	636	6	-	Arabidopsis thaliana	MYB binding site involved in drought-inducibility
Misin05G118600.1	GTGGC-motif	GATTCTGTGGC	842	10	+	Spinacia oleracea	part of a light responsive element
Misin05G118600.1	GATT-motif	CTCCTGATTGGA	684	11	+	Oryza sativa	part of a light responsive element
Misin05G118600.1	G-box	CACGTC	791	6	-	Zea mays	cis-acting regulatory element involved in light responsiveness
Misin05G118600.1	TATA-box	TATAA	120	5	-	Arabidopsis thaliana	core promoter element around -30 of transcription start
Misin05G118600.1	TATA-box	TATA	121	4	+	Arabidopsis thaliana	core promoter element around -30 of transcription start
Misin05G118600.1	TATA-box	ATATAT	135	6	+	Brassica napus	core promoter element around -30 of transcription start
Misin05G118600.1	TATA-box	TATATA	136	6	+	Arabidopsis thaliana	core promoter element around -30 of transcription start
Misin05G118600.1	TATA-box	TATA	138	4	+	Arabidopsis thaliana	core promoter element around -30 of transcription start
Misin05G118600.1	TATA-box	TATA	985	4	-	Arabidopsis thaliana	core promoter element around -30 of transcription start
Misin05G118600.1	TATA-box	ATATAT	1039	6	-	Brassica napus	core promoter element around -30 of transcription start
Misin05G118600.1	TATA-box	TATA	1040	4	-	Arabidopsis thaliana	core promoter element around -30 of transcription start
Misin05G118600.1	TATA-box	TACAAAA	1360	7	+	Oryza sativa	core promoter element around -30 of transcription start
Misin05G118600.1	TATA-box	TATA	1548	4	-	Arabidopsis thaliana	core promoter element around -30 of transcription start
Misin05G118600.1	CGTCA-motif	CGTCA	790	5	-	Hordeum vulgare	cis-acting regulatory element involved in the MeJA-responsiveness
Misin05G118600.1	TCA-element	TCAGAAGAGG	79	9	+	Brassica oleracea	cis-acting element involved in salicylic acid responsiveness
Misin05G118600.1	GT1-motif	GGTTAA	762	6	-	Arabidopsis thaliana	light responsive element
Misin05G118600.1	TGACG-motif	TGACG	790	5	+	Hordeum vulgare	cis-acting regulatory element involved in the MeJA-responsiveness
Misin05G118600.1	CAT-box	GCCACT	198	6	-	Arabidopsis thaliana	cis-acting regulatory element related to meristem expression
Misin05G118600.1	GATA-motif	GATAGGG	880	7	-	Pisum sativum	part of a light responsive element
Misin05G118600.1	TGGCA	GACACCAAGTGGCA	191	13	+	Oryza sativa	part of a light responsive element
Misin05G118600.1	ABRE	ACGTG	792	5	+	Arabidopsis thaliana	cis-acting element involved in the abscisic acid responsiveness
Misin05G217900.1	TGACG-motif	TGACG	163	5	+	Hordeum vulgare	cis-acting regulatory element involved in the MeJA-responsiveness
Misin05G217900.1	TGACG-motif	TGACG	414	5	+	Hordeum vulgare	cis-acting regulatory element involved in the MeJA-responsiveness
Misin05G217900.1	TGACG-motif	TGACG	670	5	+	Hordeum vulgare	cis-acting regulatory element involved in the MeJA-responsiveness
Misin05G217900.1	A-box	CCGTCC	424	6	-	Petroselinum crispum	cis-acting regulatory element
Misin05G217900.1	A-box	CCGTCC	628	6	+	Petroselinum crispum	cis-acting regulatory element
Misin05G217900.1	A-box	CCGTCC	756	6	-	Petroselinum crispum	cis-acting regulatory element
Misin05G217900.1	A-box	CCGTCC	760	6	-	Petroselinum crispum	cis-acting regulatory element
Misin05G217900.1	ABRE	ACGTG	91	5	-	Arabidopsis thaliana	cis-acting element involved in the abscisic acid responsiveness
Misin05G217900.1	ABRE	ACGTG	492	5	+	Arabidopsis thaliana	cis-acting element involved in the abscisic acid responsiveness
Misin05G217900.1	ABRE	AACCCGG	593	7	+	Arabidopsis thaliana	cis-acting element involved in the abscisic acid responsiveness
Misin05G217900.1	Sp1	GGGCGG	103	6	-	Oryza sativa	light responsive element
Misin05G217900.1	Sp1	GGGCGG	428	6	+	Oryza sativa	light responsive element
Misin05G217900.1	CCAAT-box	CAACGG	229	6	+	Hordeum vulgare	MYBHv1 binding site
Misin05G217900.1	TGA-element	AACGAC	151	6	-	Brassica oleracea	auxin-responsive element
Misin05G217900.1	CAAT-box	CCAAT	663	5	+	Arabidopsis thaliana	common cis-acting element in promoter and enhancer regions
Misin05G217900.1	CAAT-box	CCAAT	798	5	-	Arabidopsis thaliana	common cis-acting element in promoter and enhancer regions
Misin05G217900.1	G-box	CACGTC	91	6	+	Zea mays	cis-acting regulatory element involved in light responsiveness
Misin05G217900.1	G-box	CACGTC	491	6	-	Zea mays	cis-acting regulatory element involved in light responsiveness
Misin05G217900.1	GT1-motif	GGTTAAT	801	7	+	Avena sativa	light responsive element
Misin05G217900.1	GC-motif	CCCCCG	106	6	+	Zea mays	enhancer-like element involved in anoxic specific inducibility
Misin05G217900.1	CGTCA-motif	CGTCA	163	5	-	Hordeum vulgare	cis-acting regulatory element involved in the MeJA-responsiveness
Misin05G217900.1	CGTCA-motif	CGTCA	414	5	-	Hordeum vulgare	cis-acting regulatory element involved in the MeJA-responsiveness
Misin05G217900.1	CGTCA-motif	CGTCA	670	5	-	Hordeum vulgare	cis-acting regulatory element involved in the MeJA-responsiveness
Misin05G218000.1	GC-motif	CCCCCG	996	6	-	Zea mays	enhancer-like element involved in anoxic specific inducibility
Misin05G218000.1	CGTCA-motif	CGTCA	214	5	+	Hordeum vulgare	cis-acting regulatory element involved in the MeJA-responsiveness
Misin05G218000.1	CGTCA-motif	CGTCA	487	5	+	Hordeum vulgare	cis-acting regulatory element involved in the MeJA-responsiveness
Misin05G218000.1	CGTCA-motif	CGTCA	736	5	-	Hordeum vulgare	cis-acting regulatory element involved in the MeJA-responsiveness
Misin05G218000.1	MSA-like	(T/C)C(T/C)AACGG(T/C)(T/C)A	440	8.5	+	Catharanthus roseus	cis-acting element involved in cell cycle regulation
Misin05G218000.1	TGA-element	AACGAC	857	6	+	Brassica oleracea	auxin-responsive element
Misin05G218000.1	CAAT-box	CAAAT	29	5	+	Pisum sativum	common cis-acting element in promoter and enhancer regions
Misin05G218000.1	CAAT-box	CCAAT	151	5	+	Arabidopsis thaliana	common cis-acting element in promoter and enhancer regions
Misin05G218000.1	CAAT-box	CCAAT	461	5	-	Arabidopsis thaliana	common cis-acting element in promoter and enhancer regions
Misin05G218000.1	CAAT-box	CAAAT	1123	5	+	Pisum sativum	common cis-acting element in promoter and enhancer regions
Misin05G218000.1	G-box	CACGAC	236	6	+	Zea mays	cis-acting regulatory element involved in light responsiveness
Misin05G218000.1	G-box	TACGTG	245	6	+	Arabidopsis thaliana	cis-acting regulatory element involved in light responsiveness
Misin05G218000.1	G-box	CACGTC	803	6	-	Zea mays	cis-acting regulatory element involved in light responsiveness
Misin05G218000.1	ABRE	ACGTG	246	5	+	Arabidopsis thaliana	cis-acting element involved in the abscisic acid responsiveness
Misin05G218000.1	ABRE	ACGTG	804	5	+	Arabidopsis thaliana	cis-acting element involved in the abscisic acid responsiveness
Misin05G218000.1	Sp1	GGGCGG	680	6	-	Oryza sativa	light responsive element
Misin05G218000.1	GATA-motif	AAGGATAAGG	899	9	+	Solanum tuberosum	part of a light responsive element
Misin05G218000.1	CCAAT-box	CAACGG	442	6	+	Hordeum vulgare	MYBHv1 binding site
Misin05G218000.1	TGACG-motif	TGACG	214	5	-	Hordeum vulgare	cis-acting regulatory element involved in the MeJA-responsiveness
Misin05G218000.1	TGACG-motif	TGACG	487	5	-	Hordeum vulgare	cis-acting regulatory element involved in the MeJA-responsiveness
Misin05G218000.1	TGACG-motif	TGACG	736	5	+	Hordeum vulgare	cis-acting regulatory element involved in the MeJA-responsiveness
Misin05G218000.1	A-box	CCGTCC	193	6	+	Petroselinum crispum	cis-acting regulatory element
Misin05G218000.1	A-box	CCGTCC	553	6	-	Petroselinum crispum	cis-acting regulatory element
Misin05G218000.1	A-box	CCGTCC	586	6	-	Petroselinum crispum	cis-acting regulatory element
Misin05G218200.1	TCT-motif	TCTTAC	693	6	-	Arabidopsis thaliana	part of a light responsive element
Misin05G218200.1	G-box	CACGTC	247	6	-	Zea mays	cis-acting regulatory element involved in light responsiveness
Misin05G218200.1	G-box	CACGAC	262	6	+	Zea mays	cis-acting regulatory element involved in light responsiveness
Misin05G218200.1	G-box	CACGAC	796	6	+	Zea mays	cis-acting regulatory element involved in light responsiveness
Misin05G218200.1	TGACG-motif	TGACG	630	5	+	Hordeum vulgare	cis-acting regulatory element involved in the MeJA-responsiveness
Misin05G218200.1	CAAT-box	TGCCAAC	556	7	+	Petunia hybrida	common cis-acting element in promoter and enhancer regions
Misin05G218200.1	CAAT-box	CCAAT	662	5	-	Arabidopsis thaliana	common cis-acting element in promoter and enhancer regions
Misin05G218200.1	CAAT-box	CCAAT	883	5	+	Arabidopsis thaliana	common cis-acting element in promoter and enhancer regions
Misin05G218200.1	A-box	CCGTCC	433	6	-	Petroselinum crispum	cis-acting regulatory element
Misin05G218200.1	GATA-motif	GATAGGA	394	7	+	Arabidopsis thaliana	part of a light responsive element
Misin05G218200.1	CCAAT-box	CAACGG	343	6	+	Hordeum vulgare	MYBHv1 binding site
Misin05G218200.1	Sp1	GGGCGG	14	6	-	Oryza sativa	light responsive element
Misin05G218200.1	Sp1	GGGCGG	598	6	+	Oryza sativa	light responsive element
Misin05G218200.1	CGTCA-motif	CGTCA	630	5	-	Hordeum vulgare	cis-acting regulatory element involved in the MeJA-responsiveness
Misin05G218200.1	ABRE	ACGTG	248	5	+	Arabidopsis thaliana	cis-acting element involved in the abscisic acid responsiveness
Misin05G220900.1	TGA-element	AACGAC	23	6	+	Brassica oleracea	auxin-responsive element
Misin05G220900.1	A-box	CCGTCC	373	6	-	Petroselinum crispum	cis-acting regulatory element
Misin05G220900.1	A-box	CCGTCC	404	6	+	Petroselinum crispum	cis-acting regulatory element
Misin05G220900.1	A-box	CCGTCC	640	6	-	Petroselinum crispum	cis-acting regulatory element
Misin05G220900.1	A-box	CCGTCC	723	6	+	Petroselinum crispum	cis-acting regulatory element
Misin05G220900.1	TGACG-motif	TGACG	106	5	-	Hordeum vulgare	cis-acting regulatory element involved in the MeJA-responsiveness
Misin05G220900.1	TGACG-motif	TGACG	775	5	+	Hordeum vulgare	cis-acting regulatory element involved in the MeJA-responsiveness
Misin05G220900.1	G-box	CACGTC	26	6	-	Zea mays	cis-acting regulatory element involved in light responsiveness
Misin05G220900.1	G-box	CACGTC	104	6	+	Zea mays	cis-acting regulatory element involved in light responsiveness
Misin05G220900.1	G-box	CACGAC	418	6	+	Zea mays	cis-acting regulatory element involved in light responsiveness
Misin05G220900.1	O2-site	GATGACATGG	1	9	+	Zea mays	cis-acting regulatory element involved in zein metabolism regulation
Misin05G220900.1	O2-site	GTTGACGTGA	103	9	-	Zea mays	cis-acting regulatory element involved in zein metabolism regulation
Misin05G220900.1	ABRE	ACGTG	27	5	+	Arabidopsis thaliana	cis-acting element involved in the abscisic acid responsiveness
Misin05G220900.1	ABRE	ACGTG	104	5	-	Arabidopsis thaliana	cis-acting element involved in the abscisic acid responsiveness
Misin05G220900.1	GC-motif	CCCCCG	924	6	-	Zea mays	enhancer-like element involved in anoxic specific inducibility
Misin05G220900.1	CGTCA-motif	CGTCA	106	5	+	Hordeum vulgare	cis-acting regulatory element involved in the MeJA-responsiveness
Misin05G220900.1	CGTCA-motif	CGTCA	775	5	-	Hordeum vulgare	cis-acting regulatory element involved in the MeJA-responsiveness
Misin05G220900.1	Sp1	GGGCGG	400	6	-	Oryza sativa	light responsive element
Misin05G220900.1	Sp1	GGGCGG	463	6	+	Oryza sativa	light responsive element
Misin05G220900.1	Sp1	GGGCGG	873	6	+	Oryza sativa	light responsive element
Misin05G220900.1	Sp1	GGGCGG	927	6	+	Oryza sativa	light responsive element
Misin05G281800.1	CGTCA-motif	CGTCA	49	5	-	Hordeum vulgare	cis-acting regulatory element involved in the MeJA-responsiveness
Misin05G281800.1	Sp1	GGGCGG	170	6	+	Oryza sativa	light responsive element
Misin05G281800.1	Sp1	GGGCGG	447	6	-	Oryza sativa	light responsive element
Misin05G281800.1	Sp1	GGGCGG	756	6	+	Oryza sativa	light responsive element
Misin05G281800.1	TGA-element	AACGAC	110	6	+	Brassica oleracea	auxin-responsive element
Misin05G281800.1	CAAT-box	CCAAT	741	5	+	Arabidopsis thaliana	common cis-acting element in promoter and enhancer regions
Misin05G281800.1	CAAT-box	CAAAT	846	5	-	Pisum sativum	common cis-acting element in promoter and enhancer regions
Misin05G281800.1	TGACG-motif	TGACG	49	5	+	Hordeum vulgare	cis-acting regulatory element involved in the MeJA-responsiveness
Misin05G281800.1	O2-site	GATGATGTGG	112	9	-	Zea mays	cis-acting regulatory element involved in zein metabolism regulation
Misin05G282100.1	TGA-element	AACGAC	110	6	+	Brassica oleracea	auxin-responsive element
Misin05G282100.1	CAT-box	GCCACT	503	6	-	Arabidopsis thaliana	cis-acting regulatory element related to meristem expression
Misin05G282100.1	TGACG-motif	TGACG	49	5	+	Hordeum vulgare	cis-acting regulatory element involved in the MeJA-responsiveness
Misin05G282100.1	TGACG-motif	TGACG	775	5	+	Hordeum vulgare	cis-acting regulatory element involved in the MeJA-responsiveness
Misin05G282100.1	TGACG-motif	TGACG	808	5	+	Hordeum vulgare	cis-acting regulatory element involved in the MeJA-responsiveness
Misin05G282100.1	G-Box	CACGTT	763	6	+	Pisum sativum	cis-acting regulatory element involved in light responsiveness
Misin05G282100.1	CAAT-box	CCAAT	711	5	+	Arabidopsis thaliana	common cis-acting element in promoter and enhancer regions
Misin05G282100.1	CAAT-box	CCAAT	835	5	+	Arabidopsis thaliana	common cis-acting element in promoter and enhancer regions
Misin05G282100.1	O2-site	GATGATGTGG	112	9	-	Zea mays	cis-acting regulatory element involved in zein metabolism regulation
Misin05G282100.1	O2-site	GATGATGTGG	719	9	+	Zea mays	cis-acting regulatory element involved in zein metabolism regulation
Misin05G282100.1	G-box	CACGTC	809	6	-	Zea mays	cis-acting regulatory element involved in light responsiveness
Misin05G282100.1	ABRE	ACGTG	763	5	-	Arabidopsis thaliana	cis-acting element involved in the abscisic acid responsiveness
Misin05G282100.1	ABRE	ACGTG	810	5	+	Arabidopsis thaliana	cis-acting element involved in the abscisic acid responsiveness
Misin05G282100.1	circadian	CAAAGATATC	796	9	-	Lycopersicon esculentum	cis-acting regulatory element involved in circadian control
Misin05G282100.1	Sp1	GGGCGG	170	6	+	Oryza sativa	light responsive element
Misin05G282100.1	Sp1	GGGCGG	450	6	-	Oryza sativa	light responsive element
Misin05G282100.1	CGTCA-motif	CGTCA	49	5	-	Hordeum vulgare	cis-acting regulatory element involved in the MeJA-responsiveness
Misin05G282100.1	CGTCA-motif	CGTCA	775	5	-	Hordeum vulgare	cis-acting regulatory element involved in the MeJA-responsiveness
Misin05G282100.1	CGTCA-motif	CGTCA	808	5	-	Hordeum vulgare	cis-acting regulatory element involved in the MeJA-responsiveness
Misin05G285700.1	Sp1	GGGCGG	169	6	+	Oryza sativa	light responsive element
Misin05G285700.1	Sp1	GGGCGG	444	6	-	Oryza sativa	light responsive element
Misin05G285700.1	Sp1	GGGCGG	449	6	-	Oryza sativa	light responsive element
Misin05G285700.1	CGTCA-motif	CGTCA	49	5	-	Hordeum vulgare	cis-acting regulatory element involved in the MeJA-responsiveness
Misin05G285700.1	CGTCA-motif	CGTCA	775	5	-	Hordeum vulgare	cis-acting regulatory element involved in the MeJA-responsiveness
Misin05G285700.1	ABRE	ACGTG	757	5	-	Arabidopsis thaliana	cis-acting element involved in the abscisic acid responsiveness
Misin05G285700.1	ABRE	ACGTG	763	5	-	Arabidopsis thaliana	cis-acting element involved in the abscisic acid responsiveness
Misin05G285700.1	TGACG-motif	TGACG	49	5	+	Hordeum vulgare	cis-acting regulatory element involved in the MeJA-responsiveness
Misin05G285700.1	TGACG-motif	TGACG	775	5	+	Hordeum vulgare	cis-acting regulatory element involved in the MeJA-responsiveness
Misin05G285700.1	G-Box	CACGTT	763	6	+	Pisum sativum	cis-acting regulatory element involved in light responsiveness
Misin05G285700.1	CAAT-box	CAACCAACTCC	55	10	-	Arabidopsis thaliana	common cis-acting element in promoter and enhancer regions
Misin05G285700.1	CAAT-box	CAAAT	370	5	+	Pisum sativum	common cis-acting element in promoter and enhancer regions
Misin05G285700.1	CAAT-box	CCAAT	705	5	+	Arabidopsis thaliana	common cis-acting element in promoter and enhancer regions
Misin05G285700.1	CAAT-box	CCAAT	835	5	+	Arabidopsis thaliana	common cis-acting element in promoter and enhancer regions
Misin05G285700.1	G-box	CACGTC	757	6	+	Zea mays	cis-acting regulatory element involved in light responsiveness
Misin05G285700.1	O2-site	GATGATGTGG	112	9	-	Zea mays	cis-acting regulatory element involved in zein metabolism regulation
Misin05G285700.1	O2-site	GATGATGTGG	713	9	+	Zea mays	cis-acting regulatory element involved in zein metabolism regulation
Misin05G285700.1	TGA-element	AACGAC	110	6	+	Brassica oleracea	auxin-responsive element
Misin05G285700.1	CAT-box	GCCACT	497	6	-	Arabidopsis thaliana	cis-acting regulatory element related to meristem expression
Misin05G308400.1	G-box	CACGAC	629	6	+	Zea mays	cis-acting regulatory element involved in light responsiveness
Misin05G308400.1	CAAT-box	CCAAT	719	5	-	Arabidopsis thaliana	common cis-acting element in promoter and enhancer regions
Misin05G308400.1	MBS	CAACTG	526	6	+	Arabidopsis thaliana	MYB binding site involved in drought-inducibility
Misin05G308400.1	TGA-element	AACGAC	746	6	+	Brassica oleracea	auxin-responsive element
Misin05G308400.1	CGTCA-motif	CGTCA	406	5	+	Hordeum vulgare	cis-acting regulatory element involved in the MeJA-responsiveness
Misin05G308400.1	CGTCA-motif	CGTCA	729	5	-	Hordeum vulgare	cis-acting regulatory element involved in the MeJA-responsiveness
Misin05G308400.1	GC-motif	CCCCCG	312	6	-	Zea mays	enhancer-like element involved in anoxic specific inducibility
Misin05G308400.1	O2-site	GATGACATGG	677	9	+	Zea mays	cis-acting regulatory element involved in zein metabolism regulation
Misin05G308400.1	O2-site	GATGATGTGG	892	9	+	Zea mays	cis-acting regulatory element involved in zein metabolism regulation
Misin05G308400.1	TGACG-motif	TGACG	406	5	-	Hordeum vulgare	cis-acting regulatory element involved in the MeJA-responsiveness
Misin05G308400.1	TGACG-motif	TGACG	729	5	+	Hordeum vulgare	cis-acting regulatory element involved in the MeJA-responsiveness
Misin05G308400.1	ABRE	AACCCGG	818	7	+	Arabidopsis thaliana	cis-acting element involved in the abscisic acid responsiveness
Misin05G308400.1	I-box	cGATAAGGCG	199	9	+	Zea mays	part of a light responsive element
Misin05G308400.1	I-box	gGATAAGGTG	532	9	+	Zea mays	part of a light responsive element
Misin05G309800.1	CAT-box	GCCACT	417	6	+	Arabidopsis thaliana	cis-acting regulatory element related to meristem expression
Misin05G309800.1	G-box	CACGAC	28	6	-	Zea mays	cis-acting regulatory element involved in light responsiveness
Misin05G309800.1	G-box	CACGAC	260	6	-	Zea mays	cis-acting regulatory element involved in light responsiveness
Misin05G309800.1	G-box	CACGAC	266	6	+	Zea mays	cis-acting regulatory element involved in light responsiveness
Misin05G309800.1	G-box	CACGAC	275	6	+	Zea mays	cis-acting regulatory element involved in light responsiveness
Misin05G309800.1	G-box	CACGTC	486	6	+	Zea mays	cis-acting regulatory element involved in light responsiveness
Misin05G309800.1	G-Box	CACGTT	499	6	+	Pisum sativum	cis-acting regulatory element involved in light responsiveness
Misin05G309800.1	ABRE	GCAACGTGTC	484	9	-	Hordeum vulgare	cis-acting element involved in the abscisic acid responsiveness
Misin05G309800.1	ABRE	ACGTG	486	5	-	Arabidopsis thaliana	cis-acting element involved in the abscisic acid responsiveness
Misin05G309800.1	ABRE	ACGTG	499	5	-	Arabidopsis thaliana	cis-acting element involved in the abscisic acid responsiveness
Misin05G309800.1	GC-motif	CCCCCG	171	6	+	Zea mays	enhancer-like element involved in anoxic specific inducibility
Misin05G309800.1	GATA-motif	GATAGGG	478	7	+	Pisum sativum	part of a light responsive element
Misin05G309800.1	Sp1	GGGCGG	224	6	+	Oryza sativa	light responsive element
Misin05G327600.1	CAAT-box	CAAAT	625	5	+	Pisum sativum	common cis-acting element in promoter and enhancer regions
Misin05G327600.1	CAAT-box	TGCCAAC	799	7	+	Petunia hybrida	common cis-acting element in promoter and enhancer regions
Misin05G327600.1	MBS	CAACTG	581	6	-	Arabidopsis thaliana	MYB binding site involved in drought-inducibility
Misin05G327600.1	G-box	CACGAC	326	6	+	Zea mays	cis-acting regulatory element involved in light responsiveness
Misin05G327600.1	G-box	CACGTC	824	6	-	Zea mays	cis-acting regulatory element involved in light responsiveness
Misin05G327600.1	G-box	CACGTC	875	6	-	Zea mays	cis-acting regulatory element involved in light responsiveness
Misin05G327600.1	TATA-box	TATAAAA	897	7	-	Pisum sativum	core promoter element around -30 of transcription start
Misin05G327600.1	TATA-box	TATAAA	898	6	-	Helianthus annuus	core promoter element around -30 of transcription start
Misin05G327600.1	TATA-box	TATAA	899	5	-	Arabidopsis thaliana	core promoter element around -30 of transcription start
Misin05G327600.1	TATA-box	TATA	900	4	-	Arabidopsis thaliana	core promoter element around -30 of transcription start
Misin05G327600.1	LTR	CCGAAA	865	6	-	Hordeum vulgare	cis-acting element involved in low-temperature responsiveness
Misin05G327600.1	CGTCA-motif	CGTCA	109	5	+	Hordeum vulgare	cis-acting regulatory element involved in the MeJA-responsiveness
Misin05G327600.1	CGTCA-motif	CGTCA	490	5	-	Hordeum vulgare	cis-acting regulatory element involved in the MeJA-responsiveness
Misin05G327600.1	CGTCA-motif	CGTCA	745	5	-	Hordeum vulgare	cis-acting regulatory element involved in the MeJA-responsiveness
Misin05G327600.1	CGTCA-motif	CGTCA	786	5	-	Hordeum vulgare	cis-acting regulatory element involved in the MeJA-responsiveness
Misin05G327600.1	CGTCA-motif	CGTCA	817	5	-	Hordeum vulgare	cis-acting regulatory element involved in the MeJA-responsiveness
Misin05G327600.1	CGTCA-motif	CGTCA	834	5	-	Hordeum vulgare	cis-acting regulatory element involved in the MeJA-responsiveness
Misin05G327600.1	CGTCA-motif	CGTCA	871	5	-	Hordeum vulgare	cis-acting regulatory element involved in the MeJA-responsiveness
Misin05G327600.1	GC-motif	CCCCCG	441	6	+	Zea mays	enhancer-like element involved in anoxic specific inducibility
Misin05G327600.1	A-box	CCGTCC	444	6	+	Petroselinum crispum	cis-acting regulatory element
Misin05G327600.1	A-box	CCGTCC	710	6	+	Petroselinum crispum	cis-acting regulatory element
Misin05G327600.1	TGACG-motif	TGACG	109	5	-	Hordeum vulgare	cis-acting regulatory element involved in the MeJA-responsiveness
Misin05G327600.1	TGACG-motif	TGACG	490	5	+	Hordeum vulgare	cis-acting regulatory element involved in the MeJA-responsiveness
Misin05G327600.1	TGACG-motif	TGACG	745	5	+	Hordeum vulgare	cis-acting regulatory element involved in the MeJA-responsiveness
Misin05G327600.1	TGACG-motif	TGACG	786	5	+	Hordeum vulgare	cis-acting regulatory element involved in the MeJA-responsiveness
Misin05G327600.1	TGACG-motif	TGACG	817	5	+	Hordeum vulgare	cis-acting regulatory element involved in the MeJA-responsiveness
Misin05G327600.1	TGACG-motif	TGACG	834	5	+	Hordeum vulgare	cis-acting regulatory element involved in the MeJA-responsiveness
Misin05G327600.1	TGACG-motif	TGACG	871	5	+	Hordeum vulgare	cis-acting regulatory element involved in the MeJA-responsiveness
Misin05G327600.1	Sp1	GGGCGG	7	6	+	Oryza sativa	light responsive element
Misin05G327600.1	Sp1	GGGCGG	248	6	+	Oryza sativa	light responsive element
Misin05G327600.1	ABRE	GCCGCGTGGC	725	9	+	Oryza sativa	cis-acting element involved in the abscisic acid responsiveness
Misin05G327600.1	ABRE	ACGTG	825	5	+	Arabidopsis thaliana	cis-acting element involved in the abscisic acid responsiveness
Misin05G327600.1	ABRE	ACGTG	876	5	+	Arabidopsis thaliana	cis-acting element involved in the abscisic acid responsiveness
Misin05G362100.1	CGTCA-motif	CGTCA	345	5	-	Hordeum vulgare	cis-acting regulatory element involved in the MeJA-responsiveness
Misin05G362100.1	G-box	TACGTG	296	6	+	Arabidopsis thaliana	cis-acting regulatory element involved in light responsiveness
Misin05G362100.1	G-box	CACGAC	682	6	+	Zea mays	cis-acting regulatory element involved in light responsiveness
Misin05G362100.1	G-box	CACGTC	724	6	+	Zea mays	cis-acting regulatory element involved in light responsiveness
Misin05G362100.1	G-box	CACGTG	1079	6	-	Arabidopsis thaliana	cis-acting regulatory element involved in light responsiveness
Misin05G362100.1	G-Box	CACGTG	1079	6	-	Pisum sativum	cis-acting regulatory element involved in light responsiveness
Misin05G362100.1	CAAT-box	CCAAT	272	5	-	Arabidopsis thaliana	common cis-acting element in promoter and enhancer regions
Misin05G362100.1	CAAT-box	CCAAT	1181	5	+	Arabidopsis thaliana	common cis-acting element in promoter and enhancer regions
Misin05G362100.1	LTR	CCGAAA	534	6	+	Hordeum vulgare	cis-acting element involved in low-temperature responsiveness
Misin05G362100.1	CCAAT-box	CAACGG	835	6	+	Hordeum vulgare	MYBHv1 binding site
Misin05G362100.1	Sp1	GGGCGG	409	6	-	Oryza sativa	light responsive element
Misin05G362100.1	Sp1	GGGCGG	503	6	-	Oryza sativa	light responsive element
Misin05G362100.1	Sp1	GGGCGG	731	6	-	Oryza sativa	light responsive element
Misin05G362100.1	Sp1	GGGCGG	1027	6	+	Oryza sativa	light responsive element
Misin05G362100.1	ABRE	ACGTG	297	5	+	Arabidopsis thaliana	cis-acting element involved in the abscisic acid responsiveness
Misin05G362100.1	ABRE	ACGTG	724	5	-	Arabidopsis thaliana	cis-acting element involved in the abscisic acid responsiveness
Misin05G362100.1	ABRE	CGTACGTGCA	939	9	+	Hordeum vulgare	cis-acting element involved in the abscisic acid responsiveness
Misin05G362100.1	ABRE	CACGTG	1079	6	-	Arabidopsis thaliana	cis-acting element involved in the abscisic acid responsiveness
Misin05G362100.1	ABRE	ACGTG	1080	5	+	Arabidopsis thaliana	cis-acting element involved in the abscisic acid responsiveness
Misin05G362100.1	I-box	gGATAAGGTG	704	9	-	Zea mays	part of a light responsive element
Misin05G362100.1	GARE-motif	TCTGTTG	845	7	-	Brassica oleracea	gibberellin-responsive element
Misin05G362100.1	chs-CMA2a	TCACTTGA	1296	8	-	Petroselinum crispum	part of a light responsive element
Misin05G362100.1	O2-site	GATGATGTGG	1231	9	+	Zea mays	cis-acting regulatory element involved in zein metabolism regulation
Misin05G362100.1	TGACG-motif	TGACG	345	5	+	Hordeum vulgare	cis-acting regulatory element involved in the MeJA-responsiveness
Misin05G362100.1	A-box	CCGTCC	689	6	+	Petroselinum crispum	cis-acting regulatory element
Misin05G389800.1	CAAT-box	CCCAATTT	566	8	-	Arabidopsis thaliana	common cis-acting element in promoter and enhancer regions
Misin05G389800.1	CAAT-box	CCAAT	568	5	-	Arabidopsis thaliana	common cis-acting element in promoter and enhancer regions
Misin05G389800.1	G-box	CACGAC	104	6	+	Zea mays	cis-acting regulatory element involved in light responsiveness
Misin05G389800.1	CGTCA-motif	CGTCA	31	5	-	Hordeum vulgare	cis-acting regulatory element involved in the MeJA-responsiveness
Misin05G389800.1	CGTCA-motif	CGTCA	298	5	+	Hordeum vulgare	cis-acting regulatory element involved in the MeJA-responsiveness
Misin05G389800.1	CGTCA-motif	CGTCA	399	5	+	Hordeum vulgare	cis-acting regulatory element involved in the MeJA-responsiveness
Misin05G389800.1	GC-motif	CCCCCG	471	6	-	Zea mays	enhancer-like element involved in anoxic specific inducibility
Misin05G389800.1	GC-motif	CCCCCG	506	6	+	Zea mays	enhancer-like element involved in anoxic specific inducibility
Misin05G389800.1	TGACG-motif	TGACG	31	5	+	Hordeum vulgare	cis-acting regulatory element involved in the MeJA-responsiveness
Misin05G389800.1	TGACG-motif	TGACG	298	5	-	Hordeum vulgare	cis-acting regulatory element involved in the MeJA-responsiveness
Misin05G389800.1	TGACG-motif	TGACG	399	5	-	Hordeum vulgare	cis-acting regulatory element involved in the MeJA-responsiveness
Misin05G389800.1	A-box	CCGTCC	91	6	+	Petroselinum crispum	cis-acting regulatory element
Misin05G389800.1	CAT-box	GCCACT	42	6	+	Arabidopsis thaliana	cis-acting regulatory element related to meristem expression
Misin05G389800.1	Sp1	GGGCGG	84	6	-	Oryza sativa	light responsive element
Misin05G389800.1	Sp1	GGGCGG	144	6	-	Oryza sativa	light responsive element
Misin05G389800.1	CCAAT-box	CAACGG	459	6	+	Hordeum vulgare	MYBHv1 binding site
Misin05G389800.1	I-box	cGATAAGGCG	56	9	-	Zea mays	part of a light responsive element
Misin05G389800.1	ABRE	GCCGCGTGGC	25	9	+	Oryza sativa	cis-acting element involved in the abscisic acid responsiveness
Misin05G395100.1	TGACG-motif	TGACG	345	5	+	Hordeum vulgare	cis-acting regulatory element involved in the MeJA-responsiveness
Misin05G395100.1	TGACG-motif	TGACG	535	5	-	Hordeum vulgare	cis-acting regulatory element involved in the MeJA-responsiveness
Misin05G395100.1	G-box	CACGAC	359	6	-	Zea mays	cis-acting regulatory element involved in light responsiveness
Misin05G395100.1	G-box	TACGTG	395	6	+	Arabidopsis thaliana	cis-acting regulatory element involved in light responsiveness
Misin05G395100.1	CAT-box	GCCACT	237	6	+	Arabidopsis thaliana	cis-acting regulatory element related to meristem expression
Misin05G395100.1	CGTCA-motif	CGTCA	345	5	-	Hordeum vulgare	cis-acting regulatory element involved in the MeJA-responsiveness
Misin05G395100.1	CGTCA-motif	CGTCA	535	5	+	Hordeum vulgare	cis-acting regulatory element involved in the MeJA-responsiveness
Misin05G395100.1	Sp1	GGGCGG	269	6	+	Oryza sativa	light responsive element
Misin05G395100.1	Sp1	GGGCGG	422	6	+	Oryza sativa	light responsive element
Misin05G395100.1	Sp1	GGGCGG	557	6	+	Oryza sativa	light responsive element
Misin05G395100.1	ABRE	CGCACGTGTC	179	9	-	Hordeum vulgare	cis-acting element involved in the abscisic acid responsiveness
Misin05G395100.1	ABRE	ACGTG	396	5	+	Arabidopsis thaliana	cis-acting element involved in the abscisic acid responsiveness
Misin05G407400.1	ABRE	GCCGCGTGGC	17	9	+	Oryza sativa	cis-acting element involved in the abscisic acid responsiveness
Misin05G407400.1	C-box	ACGAGCACCGCC	462	11	+	Hordeum vulgare	cis-acting regulatory element involved in light responsiveness
Misin05G407400.1	Sp1	GGGCGG	91	6	-	Oryza sativa	light responsive element
Misin05G407400.1	Sp1	GGGCGG	265	6	-	Oryza sativa	light responsive element
Misin05G407400.1	Sp1	GGGCGG	292	6	+	Oryza sativa	light responsive element
Misin05G407400.1	Sp1	GGGCGG	309	6	+	Oryza sativa	light responsive element
Misin05G407400.1	Sp1	GGGCGG	536	6	-	Oryza sativa	light responsive element
Misin05G407400.1	TCCC-motif	TCTCCCT	723	7	-	Spinacia oleracea	part of a light responsive element
Misin05G407400.1	CGTCA-motif	CGTCA	163	5	+	Hordeum vulgare	cis-acting regulatory element involved in the MeJA-responsiveness
Misin05G407400.1	CGTCA-motif	CGTCA	514	5	+	Hordeum vulgare	cis-acting regulatory element involved in the MeJA-responsiveness
Misin05G407400.1	CGTCA-motif	CGTCA	694	5	+	Hordeum vulgare	cis-acting regulatory element involved in the MeJA-responsiveness
Misin05G407400.1	CGTCA-motif	CGTCA	733	5	-	Hordeum vulgare	cis-acting regulatory element involved in the MeJA-responsiveness
Misin05G407400.1	TGACG-motif	TGACG	163	5	-	Hordeum vulgare	cis-acting regulatory element involved in the MeJA-responsiveness
Misin05G407400.1	TGACG-motif	TGACG	514	5	-	Hordeum vulgare	cis-acting regulatory element involved in the MeJA-responsiveness
Misin05G407400.1	TGACG-motif	TGACG	694	5	-	Hordeum vulgare	cis-acting regulatory element involved in the MeJA-responsiveness
Misin05G407400.1	TGACG-motif	TGACG	733	5	+	Hordeum vulgare	cis-acting regulatory element involved in the MeJA-responsiveness
Misin05G407400.1	A-box	CCGTCC	335	6	+	Petroselinum crispum	cis-acting regulatory element
Misin05G407400.1	G-box	CACGAC	688	6	-	Zea mays	cis-acting regulatory element involved in light responsiveness
Misin06G051200.1	TGACG-motif	TGACG	91	5	+	Hordeum vulgare	cis-acting regulatory element involved in the MeJA-responsiveness
Misin06G051200.1	G-Box	CACGTT	38	6	-	Pisum sativum	cis-acting regulatory element involved in light responsiveness
Misin06G051200.1	CAAT-box	CAAAT	87	5	+	Pisum sativum	common cis-acting element in promoter and enhancer regions
Misin06G051200.1	ABRE	ACGTG	39	5	+	Arabidopsis thaliana	cis-acting element involved in the abscisic acid responsiveness
Misin06G051200.1	CGTCA-motif	CGTCA	91	5	-	Hordeum vulgare	cis-acting regulatory element involved in the MeJA-responsiveness
Misin06G051200.1	AuxRR-core	GGTCCAT	43	7	+	Nicotiana tabacum	cis-acting regulatory element involved in auxin responsiveness
Misin06G053700.1	TATA-box	TATA	305	4	-	Arabidopsis thaliana	core promoter element around -30 of transcription start
Misin06G053700.1	CAAT-box	CCAAT	273	5	-	Arabidopsis thaliana	common cis-acting element in promoter and enhancer regions
Misin06G053700.1	MBS	CAACTG	35	6	+	Arabidopsis thaliana	MYB binding site involved in drought-inducibility
Misin06G053700.1	I-box	gGATAAGGTG	292	9	+	Zea mays	part of a light responsive element
Misin06G053700.1	GATA-motif	AAGGATAAGG	290	9	+	Solanum tuberosum	part of a light responsive element
Misin06G053700.1	MRE	AACCTAA	140	7	+	Petroselinum crispum	MYB binding site involved in light responsiveness
Misin06G053700.1	AuxRR-core	GGTCCAT	2	7	-	Nicotiana tabacum	cis-acting regulatory element involved in auxin responsiveness
Misin06G093600.1	GATA-motif	AAGGATAAGG	329	9	+	Solanum tuberosum	part of a light responsive element
Misin06G093600.1	Sp1	GGGCGG	644	6	-	Oryza sativa	light responsive element
Misin06G093600.1	Sp1	GGGCGG	774	6	+	Oryza sativa	light responsive element
Misin06G093600.1	AuxRR-core	GGTCCAT	740	7	-	Nicotiana tabacum	cis-acting regulatory element involved in auxin responsiveness
Misin06G093600.1	ARE	AAACCA	429	6	+	Zea mays	cis-acting regulatory element essential for the anaerobic induction
Misin06G093600.1	CAAT-box	CAAAT	265	5	+	Pisum sativum	common cis-acting element in promoter and enhancer regions
Misin06G093600.1	CAAT-box	CCAAT	312	5	-	Arabidopsis thaliana	common cis-acting element in promoter and enhancer regions
Misin06G093600.1	CAAT-box	TGCCAAC	374	7	-	Petunia hybrida	common cis-acting element in promoter and enhancer regions
Misin06G093600.1	CAAT-box	CCAAT	564	5	-	Arabidopsis thaliana	common cis-acting element in promoter and enhancer regions
Misin06G093600.1	CAAT-box	CCAAT	770	5	-	Arabidopsis thaliana	common cis-acting element in promoter and enhancer regions
Misin06G093600.1	MBS	CAACTG	321	6	+	Arabidopsis thaliana	MYB binding site involved in drought-inducibility
Misin06G093600.1	MBS	CAACTG	433	6	+	Arabidopsis thaliana	MYB binding site involved in drought-inducibility
Misin06G093600.1	CAT-box	GCCACT	748	6	-	Arabidopsis thaliana	cis-acting regulatory element related to meristem expression
Misin06G093600.1	TATA-box	TATA	452	4	-	Arabidopsis thaliana	core promoter element around -30 of transcription start
Misin06G100800.1	CGTCA-motif	CGTCA	790	5	-	Hordeum vulgare	cis-acting regulatory element involved in the MeJA-responsiveness
Misin06G100800.1	TCA-element	TCAGAAGAGG	79	9	+	Brassica oleracea	cis-acting element involved in salicylic acid responsiveness
Misin06G100800.1	GT1-motif	GGTTAA	762	6	-	Arabidopsis thaliana	light responsive element
Misin06G100800.1	MBS	CAACTG	282	6	+	Arabidopsis thaliana	MYB binding site involved in drought-inducibility
Misin06G100800.1	MBS	CAACTG	558	6	-	Arabidopsis thaliana	MYB binding site involved in drought-inducibility
Misin06G100800.1	MBS	CAACTG	636	6	-	Arabidopsis thaliana	MYB binding site involved in drought-inducibility
Misin06G100800.1	CAAT-box	CAAAT	37	5	-	Pisum sativum	common cis-acting element in promoter and enhancer regions
Misin06G100800.1	CAAT-box	CCAAT	182	5	+	Arabidopsis thaliana	common cis-acting element in promoter and enhancer regions
Misin06G100800.1	CAAT-box	TGCCAAC	638	7	-	Petunia hybrida	common cis-acting element in promoter and enhancer regions
Misin06G100800.1	CAAT-box	CCAAT	851	5	-	Arabidopsis thaliana	common cis-acting element in promoter and enhancer regions
Misin06G100800.1	CAAT-box	CAAAT	1134	5	+	Pisum sativum	common cis-acting element in promoter and enhancer regions
Misin06G100800.1	CAAT-box	CCAAT	1389	5	+	Arabidopsis thaliana	common cis-acting element in promoter and enhancer regions
Misin06G100800.1	CAAT-box	CAAAT	1468	5	-	Pisum sativum	common cis-acting element in promoter and enhancer regions
Misin06G100800.1	CAAT-box	TGCCAAC	1534	7	+	Petunia hybrida	common cis-acting element in promoter and enhancer regions
Misin06G100800.1	G-box	CACGTC	791	6	-	Zea mays	cis-acting regulatory element involved in light responsiveness
Misin06G100800.1	TATA-box	TATAA	120	5	-	Arabidopsis thaliana	core promoter element around -30 of transcription start
Misin06G100800.1	TATA-box	TATA	121	4	+	Arabidopsis thaliana	core promoter element around -30 of transcription start
Misin06G100800.1	TATA-box	ATATAT	135	6	+	Brassica napus	core promoter element around -30 of transcription start
Misin06G100800.1	TATA-box	TATATA	136	6	+	Arabidopsis thaliana	core promoter element around -30 of transcription start
Misin06G100800.1	TATA-box	TATA	138	4	+	Arabidopsis thaliana	core promoter element around -30 of transcription start
Misin06G100800.1	TATA-box	TATA	976	4	-	Arabidopsis thaliana	core promoter element around -30 of transcription start
Misin06G100800.1	TATA-box	ATATAT	1030	6	-	Brassica napus	core promoter element around -30 of transcription start
Misin06G100800.1	TATA-box	TATA	1031	4	-	Arabidopsis thaliana	core promoter element around -30 of transcription start
Misin06G100800.1	TATA-box	TATA	1542	4	-	Arabidopsis thaliana	core promoter element around -30 of transcription start
Misin06G100800.1	TGGCA	GACACCAAGTGGCA	191	13	+	Oryza sativa	part of a light responsive element
Misin06G100800.1	GATA-motif	GATAGGG	871	7	-	Pisum sativum	part of a light responsive element
Misin06G100800.1	ABRE	ACGTG	792	5	+	Arabidopsis thaliana	cis-acting element involved in the abscisic acid responsiveness
Misin06G100800.1	TGACG-motif	TGACG	790	5	+	Hordeum vulgare	cis-acting regulatory element involved in the MeJA-responsiveness
Misin06G100800.1	A-box	CCGTCC	358	6	+	Petroselinum crispum	cis-acting regulatory element
Misin06G100800.1	CAT-box	GCCACT	198	6	-	Arabidopsis thaliana	cis-acting regulatory element related to meristem expression
Misin06G100800.1	CAT-box	GCCACT	1301	6	-	Arabidopsis thaliana	cis-acting regulatory element related to meristem expression
Misin06G217100.1	G-box	CACGTC	109	6	+	Zea mays	cis-acting regulatory element involved in light responsiveness
Misin06G217100.1	G-box	CACGTC	509	6	-	Zea mays	cis-acting regulatory element involved in light responsiveness
Misin06G217100.1	TGACG-motif	TGACG	181	5	+	Hordeum vulgare	cis-acting regulatory element involved in the MeJA-responsiveness
Misin06G217100.1	TGACG-motif	TGACG	432	5	+	Hordeum vulgare	cis-acting regulatory element involved in the MeJA-responsiveness
Misin06G217100.1	A-box	CCGTCC	334	6	-	Petroselinum crispum	cis-acting regulatory element
Misin06G217100.1	A-box	CCGTCC	442	6	-	Petroselinum crispum	cis-acting regulatory element
Misin06G217100.1	A-box	CCGTCC	646	6	+	Petroselinum crispum	cis-acting regulatory element
Misin06G217100.1	A-box	CCGTCC	715	6	-	Petroselinum crispum	cis-acting regulatory element
Misin06G217100.1	CAAT-box	CCAAT	681	5	+	Arabidopsis thaliana	common cis-acting element in promoter and enhancer regions
Misin06G217100.1	TATA-box	ATTATA	822	6	+	Brassica napus	core promoter element around -30 of transcription start
Misin06G217100.1	TATA-box	TATAA	823	5	-	Arabidopsis thaliana	core promoter element around -30 of transcription start
Misin06G217100.1	TATA-box	TATA	824	4	-	Arabidopsis thaliana	core promoter element around -30 of transcription start
Misin06G217100.1	TGA-element	AACGAC	169	6	-	Brassica oleracea	auxin-responsive element
Misin06G217100.1	CCAAT-box	CAACGG	15	6	-	Hordeum vulgare	MYBHv1 binding site
Misin06G217100.1	CCAAT-box	CAACGG	247	6	+	Hordeum vulgare	MYBHv1 binding site
Misin06G217100.1	Sp1	GGGCGG	446	6	+	Oryza sativa	light responsive element
Misin06G217100.1	Sp1	GGGCGG	757	6	-	Oryza sativa	light responsive element
Misin06G217100.1	CGTCA-motif	CGTCA	181	5	-	Hordeum vulgare	cis-acting regulatory element involved in the MeJA-responsiveness
Misin06G217100.1	CGTCA-motif	CGTCA	432	5	-	Hordeum vulgare	cis-acting regulatory element involved in the MeJA-responsiveness
Misin06G217100.1	ABRE	ACGTG	109	5	-	Arabidopsis thaliana	cis-acting element involved in the abscisic acid responsiveness
Misin06G217100.1	ABRE	ACGTG	510	5	+	Arabidopsis thaliana	cis-acting element involved in the abscisic acid responsiveness
Misin06G217100.1	ABRE	AACCCGG	611	7	+	Arabidopsis thaliana	cis-acting element involved in the abscisic acid responsiveness
Misin06G217200.1	ABRE	ACGTG	144	5	+	Arabidopsis thaliana	cis-acting element involved in the abscisic acid responsiveness
Misin06G217200.1	ABRE	ACGTG	723	5	+	Arabidopsis thaliana	cis-acting element involved in the abscisic acid responsiveness
Misin06G217200.1	CCAAT-box	CAACGG	340	6	+	Hordeum vulgare	MYBHv1 binding site
Misin06G217200.1	GATA-motif	AAGGATAAGG	818	9	+	Solanum tuberosum	part of a light responsive element
Misin06G217200.1	A-box	CCGTCC	91	6	+	Petroselinum crispum	cis-acting regulatory element
Misin06G217200.1	TGACG-motif	TGACG	112	5	-	Hordeum vulgare	cis-acting regulatory element involved in the MeJA-responsiveness
Misin06G217200.1	TGACG-motif	TGACG	385	5	-	Hordeum vulgare	cis-acting regulatory element involved in the MeJA-responsiveness
Misin06G217200.1	TGACG-motif	TGACG	646	5	+	Hordeum vulgare	cis-acting regulatory element involved in the MeJA-responsiveness
Misin06G217200.1	GC-motif	CCCCCG	588	6	-	Zea mays	enhancer-like element involved in anoxic specific inducibility
Misin06G217200.1	CGTCA-motif	CGTCA	112	5	+	Hordeum vulgare	cis-acting regulatory element involved in the MeJA-responsiveness
Misin06G217200.1	CGTCA-motif	CGTCA	385	5	+	Hordeum vulgare	cis-acting regulatory element involved in the MeJA-responsiveness
Misin06G217200.1	CGTCA-motif	CGTCA	646	5	-	Hordeum vulgare	cis-acting regulatory element involved in the MeJA-responsiveness
Misin06G217200.1	MSA-like	(T/C)C(T/C)AACGG(T/C)(T/C)A	338	8.5	+	Catharanthus roseus	cis-acting element involved in cell cycle regulation
Misin06G217200.1	TGA-element	AACGAC	776	6	+	Brassica oleracea	auxin-responsive element
Misin06G217200.1	CAAT-box	CCAAT	49	5	+	Arabidopsis thaliana	common cis-acting element in promoter and enhancer regions
Misin06G217200.1	CAAT-box	CCAAT	359	5	-	Arabidopsis thaliana	common cis-acting element in promoter and enhancer regions
Misin06G217200.1	CAAT-box	CAAAT	1039	5	+	Pisum sativum	common cis-acting element in promoter and enhancer regions
Misin06G217200.1	chs-Unit 1 m1	ACCTAACCCGG	168	10	+	Zea mays	part of a light responsive element
Misin06G217200.1	G-box	CACGAC	134	6	+	Zea mays	cis-acting regulatory element involved in light responsiveness
Misin06G217200.1	G-box	CACGTC	143	6	-	Zea mays	cis-acting regulatory element involved in light responsiveness
Misin06G217200.1	G-box	CACGTC	722	6	-	Zea mays	cis-acting regulatory element involved in light responsiveness
Misin06G217300.1	G-box	CACGTC	247	6	-	Zea mays	cis-acting regulatory element involved in light responsiveness
Misin06G217300.1	G-box	CACGAC	262	6	+	Zea mays	cis-acting regulatory element involved in light responsiveness
Misin06G217300.1	G-box	CACGAC	805	6	+	Zea mays	cis-acting regulatory element involved in light responsiveness
Misin06G217300.1	TCT-motif	TCTTAC	696	6	-	Arabidopsis thaliana	part of a light responsive element
Misin06G217300.1	A-box	CCGTCC	433	6	-	Petroselinum crispum	cis-acting regulatory element
Misin06G217300.1	A-box	CCGTCC	598	6	-	Petroselinum crispum	cis-acting regulatory element
Misin06G217300.1	CAAT-box	TGCCAAC	556	7	+	Petunia hybrida	common cis-acting element in promoter and enhancer regions
Misin06G217300.1	CAAT-box	CCAAT	661	5	-	Arabidopsis thaliana	common cis-acting element in promoter and enhancer regions
Misin06G217300.1	CAAT-box	CCAAT	895	5	+	Arabidopsis thaliana	common cis-acting element in promoter and enhancer regions
Misin06G217300.1	G-Box	CACGTT	982	6	+	Pisum sativum	cis-acting regulatory element involved in light responsiveness
Misin06G217300.1	TGACG-motif	TGACG	630	5	+	Hordeum vulgare	cis-acting regulatory element involved in the MeJA-responsiveness
Misin06G217300.1	ABRE	ACGTG	248	5	+	Arabidopsis thaliana	cis-acting element involved in the abscisic acid responsiveness
Misin06G217300.1	ABRE	ACGTG	982	5	-	Arabidopsis thaliana	cis-acting element involved in the abscisic acid responsiveness
Misin06G217300.1	CCAAT-box	CAACGG	343	6	+	Hordeum vulgare	MYBHv1 binding site
Misin06G217300.1	GATA-motif	GATAGGA	394	7	+	Arabidopsis thaliana	part of a light responsive element
Misin06G217300.1	CGTCA-motif	CGTCA	630	5	-	Hordeum vulgare	cis-acting regulatory element involved in the MeJA-responsiveness
Misin06G217300.1	Sp1	GGGCGG	14	6	-	Oryza sativa	light responsive element
Misin06G217300.1	Sp1	GGGCGG	647	6	+	Oryza sativa	light responsive element
Misin06G220200.1	CAAT-box	CAAAT	934	5	-	Pisum sativum	common cis-acting element in promoter and enhancer regions
Misin06G220200.1	G-box	CACGTC	26	6	-	Zea mays	cis-acting regulatory element involved in light responsiveness
Misin06G220200.1	G-box	CACGTC	104	6	+	Zea mays	cis-acting regulatory element involved in light responsiveness
Misin06G220200.1	G-box	CACGAC	418	6	+	Zea mays	cis-acting regulatory element involved in light responsiveness
Misin06G220200.1	TGA-element	AACGAC	23	6	+	Brassica oleracea	auxin-responsive element
Misin06G220200.1	CGTCA-motif	CGTCA	106	5	+	Hordeum vulgare	cis-acting regulatory element involved in the MeJA-responsiveness
Misin06G220200.1	CGTCA-motif	CGTCA	772	5	-	Hordeum vulgare	cis-acting regulatory element involved in the MeJA-responsiveness
Misin06G220200.1	GC-motif	CCCCCG	921	6	-	Zea mays	enhancer-like element involved in anoxic specific inducibility
Misin06G220200.1	A-box	CCGTCC	373	6	-	Petroselinum crispum	cis-acting regulatory element
Misin06G220200.1	A-box	CCGTCC	404	6	+	Petroselinum crispum	cis-acting regulatory element
Misin06G220200.1	A-box	CCGTCC	640	6	-	Petroselinum crispum	cis-acting regulatory element
Misin06G220200.1	A-box	CCGTCC	723	6	+	Petroselinum crispum	cis-acting regulatory element
Misin06G220200.1	TGACG-motif	TGACG	106	5	-	Hordeum vulgare	cis-acting regulatory element involved in the MeJA-responsiveness
Misin06G220200.1	TGACG-motif	TGACG	772	5	+	Hordeum vulgare	cis-acting regulatory element involved in the MeJA-responsiveness
Misin06G220200.1	O2-site	GATGACATGG	1	9	+	Zea mays	cis-acting regulatory element involved in zein metabolism regulation
Misin06G220200.1	O2-site	GTTGACGTGA	103	9	-	Zea mays	cis-acting regulatory element involved in zein metabolism regulation
Misin06G220200.1	Sp1	GGGCGG	400	6	-	Oryza sativa	light responsive element
Misin06G220200.1	Sp1	GGGCGG	463	6	+	Oryza sativa	light responsive element
Misin06G220200.1	Sp1	GGGCGG	870	6	+	Oryza sativa	light responsive element
Misin06G220200.1	Sp1	GGGCGG	924	6	+	Oryza sativa	light responsive element
Misin06G220200.1	CCAAT-box	CAACGG	865	6	+	Hordeum vulgare	MYBHv1 binding site
Misin06G220200.1	ABRE	ACGTG	27	5	+	Arabidopsis thaliana	cis-acting element involved in the abscisic acid responsiveness
Misin06G220200.1	ABRE	ACGTG	104	5	-	Arabidopsis thaliana	cis-acting element involved in the abscisic acid responsiveness
Misin06G220200.1	ABRE	GCCGCGTGGC	846	9	-	Oryza sativa	cis-acting element involved in the abscisic acid responsiveness
Misin06G273000.1	CGTCA-motif	CGTCA	49	5	-	Hordeum vulgare	cis-acting regulatory element involved in the MeJA-responsiveness
Misin06G273000.1	CGTCA-motif	CGTCA	694	5	-	Hordeum vulgare	cis-acting regulatory element involved in the MeJA-responsiveness
Misin06G273000.1	TCCC-motif	TCTCCCT	598	7	+	Spinacia oleracea	part of a light responsive element
Misin06G273000.1	Sp1	GGGCGG	369	6	-	Oryza sativa	light responsive element
Misin06G273000.1	Sp1	GGGCGG	374	6	-	Oryza sativa	light responsive element
Misin06G273000.1	Sp1	GGGCGG	645	6	+	Oryza sativa	light responsive element
Misin06G273000.1	ABRE	AACCCGG	681	7	-	Arabidopsis thaliana	cis-acting element involved in the abscisic acid responsiveness
Misin06G273000.1	CAAT-box	CCAAT	630	5	+	Arabidopsis thaliana	common cis-acting element in promoter and enhancer regions
Misin06G273000.1	CAAT-box	CCAAT	754	5	+	Arabidopsis thaliana	common cis-acting element in promoter and enhancer regions
Misin06G273000.1	ACE	GACACGTATG	293	9	+	Petroselinum crispum	cis-acting element involved in light responsiveness
Misin06G273000.1	TGACG-motif	TGACG	49	5	+	Hordeum vulgare	cis-acting regulatory element involved in the MeJA-responsiveness
Misin06G273000.1	TGACG-motif	TGACG	694	5	+	Hordeum vulgare	cis-acting regulatory element involved in the MeJA-responsiveness
Misin06G273000.1	O2-site	GATGATGTGG	73	9	-	Zea mays	cis-acting regulatory element involved in zein metabolism regulation
Misin06G273000.1	TGA-element	AACGAC	71	6	+	Brassica oleracea	auxin-responsive element
Misin06G276400.1	ABRE	AACCCGG	762	7	-	Arabidopsis thaliana	cis-acting element involved in the abscisic acid responsiveness
Misin06G276400.1	Sp1	GGGCGG	134	6	+	Oryza sativa	light responsive element
Misin06G276400.1	Sp1	GGGCGG	219	6	-	Oryza sativa	light responsive element
Misin06G276400.1	Sp1	GGGCGG	450	6	-	Oryza sativa	light responsive element
Misin06G276400.1	Sp1	GGGCGG	455	6	-	Oryza sativa	light responsive element
Misin06G276400.1	Sp1	GGGCGG	726	6	+	Oryza sativa	light responsive element
Misin06G276400.1	CGTCA-motif	CGTCA	775	5	-	Hordeum vulgare	cis-acting regulatory element involved in the MeJA-responsiveness
Misin06G276400.1	G-box	CACGAC	632	6	-	Zea mays	cis-acting regulatory element involved in light responsiveness
Misin06G276400.1	O2-site	GATGATGTGG	76	9	-	Zea mays	cis-acting regulatory element involved in zein metabolism regulation
Misin06G276400.1	TGACG-motif	TGACG	775	5	+	Hordeum vulgare	cis-acting regulatory element involved in the MeJA-responsiveness
Misin06G276400.1	CAAT-box	CCAAT	835	5	+	Arabidopsis thaliana	common cis-acting element in promoter and enhancer regions
Misin06G300300.1	CAT-box	GCCACT	492	6	+	Arabidopsis thaliana	cis-acting regulatory element related to meristem expression
Misin06G300300.1	TGACG-motif	TGACG	811	5	+	Hordeum vulgare	cis-acting regulatory element involved in the MeJA-responsiveness
Misin06G300300.1	TGACG-motif	TGACG	930	5	-	Hordeum vulgare	cis-acting regulatory element involved in the MeJA-responsiveness
Misin06G300300.1	TGACG-motif	TGACG	1021	5	+	Hordeum vulgare	cis-acting regulatory element involved in the MeJA-responsiveness
Misin06G300300.1	ABRE	ACGTG	574	5	-	Arabidopsis thaliana	cis-acting element involved in the abscisic acid responsiveness
Misin06G300300.1	ABRE	ACGTG	1023	5	+	Arabidopsis thaliana	cis-acting element involved in the abscisic acid responsiveness
Misin06G300300.1	Sp1	GGGCGG	974	6	-	Oryza sativa	light responsive element
Misin06G300300.1	GATA-motif	GATAGGG	553	7	+	Pisum sativum	part of a light responsive element
Misin06G300300.1	TGA-element	AACGAC	737	6	+	Brassica oleracea	auxin-responsive element
Misin06G300300.1	G-Box	CACGTT	574	6	+	Pisum sativum	cis-acting regulatory element involved in light responsiveness
Misin06G300300.1	G-box	CACGAC	16	6	-	Zea mays	cis-acting regulatory element involved in light responsiveness
Misin06G300300.1	G-box	CACGAC	335	6	-	Zea mays	cis-acting regulatory element involved in light responsiveness
Misin06G300300.1	G-box	CACGAC	341	6	+	Zea mays	cis-acting regulatory element involved in light responsiveness
Misin06G300300.1	G-box	CACGAC	989	6	+	Zea mays	cis-acting regulatory element involved in light responsiveness
Misin06G300300.1	G-box	CACGTC	1022	6	-	Zea mays	cis-acting regulatory element involved in light responsiveness
Misin06G300300.1	GC-motif	CCCCCG	246	6	+	Zea mays	enhancer-like element involved in anoxic specific inducibility
Misin06G300300.1	ARE	AAACCA	1163	6	+	Zea mays	cis-acting regulatory element essential for the anaerobic induction
Misin06G300300.1	CGTCA-motif	CGTCA	811	5	-	Hordeum vulgare	cis-acting regulatory element involved in the MeJA-responsiveness
Misin06G300300.1	CGTCA-motif	CGTCA	930	5	+	Hordeum vulgare	cis-acting regulatory element involved in the MeJA-responsiveness
Misin06G300300.1	CGTCA-motif	CGTCA	1021	5	-	Hordeum vulgare	cis-acting regulatory element involved in the MeJA-responsiveness
Misin06G301900.1	G-box	CACGAC	629	6	+	Zea mays	cis-acting regulatory element involved in light responsiveness
Misin06G301900.1	MBS	CAACTG	526	6	+	Arabidopsis thaliana	MYB binding site involved in drought-inducibility
Misin06G301900.1	CAAT-box	CCAAT	722	5	-	Arabidopsis thaliana	common cis-acting element in promoter and enhancer regions
Misin06G301900.1	CAAT-box	CCAAT	753	5	-	Arabidopsis thaliana	common cis-acting element in promoter and enhancer regions
Misin06G301900.1	C-box	ACGAGCACCGCC	429	11	+	Hordeum vulgare	cis-acting regulatory element involved in light responsiveness
Misin06G301900.1	GC-motif	CCCCCG	312	6	-	Zea mays	enhancer-like element involved in anoxic specific inducibility
Misin06G301900.1	CGTCA-motif	CGTCA	406	5	+	Hordeum vulgare	cis-acting regulatory element involved in the MeJA-responsiveness
Misin06G301900.1	CGTCA-motif	CGTCA	732	5	-	Hordeum vulgare	cis-acting regulatory element involved in the MeJA-responsiveness
Misin06G301900.1	O2-site	GATGACATGG	677	9	+	Zea mays	cis-acting regulatory element involved in zein metabolism regulation
Misin06G301900.1	O2-site	GATGATGTGG	898	9	+	Zea mays	cis-acting regulatory element involved in zein metabolism regulation
Misin06G301900.1	TGACG-motif	TGACG	406	5	-	Hordeum vulgare	cis-acting regulatory element involved in the MeJA-responsiveness
Misin06G301900.1	TGACG-motif	TGACG	732	5	+	Hordeum vulgare	cis-acting regulatory element involved in the MeJA-responsiveness
Misin06G301900.1	ABRE	AACCCGG	824	7	+	Arabidopsis thaliana	cis-acting element involved in the abscisic acid responsiveness
Misin06G301900.1	I-box	cGATAAGGCG	199	9	+	Zea mays	part of a light responsive element
Misin06G301900.1	I-box	gGATAAGGTG	532	9	+	Zea mays	part of a light responsive element
Misin06G301900.1	CCAAT-box	CAACGG	715	6	+	Hordeum vulgare	MYBHv1 binding site
Misin06G327200.1	CGTCA-motif	CGTCA	109	5	+	Hordeum vulgare	cis-acting regulatory element involved in the MeJA-responsiveness
Misin06G327200.1	CGTCA-motif	CGTCA	727	5	-	Hordeum vulgare	cis-acting regulatory element involved in the MeJA-responsiveness
Misin06G327200.1	CGTCA-motif	CGTCA	768	5	-	Hordeum vulgare	cis-acting regulatory element involved in the MeJA-responsiveness
Misin06G327200.1	CGTCA-motif	CGTCA	799	5	-	Hordeum vulgare	cis-acting regulatory element involved in the MeJA-responsiveness
Misin06G327200.1	CGTCA-motif	CGTCA	816	5	-	Hordeum vulgare	cis-acting regulatory element involved in the MeJA-responsiveness
Misin06G327200.1	CGTCA-motif	CGTCA	853	5	-	Hordeum vulgare	cis-acting regulatory element involved in the MeJA-responsiveness
Misin06G327200.1	GC-motif	CCCCCG	17	6	+	Zea mays	enhancer-like element involved in anoxic specific inducibility
Misin06G327200.1	GC-motif	CCCCCG	447	6	+	Zea mays	enhancer-like element involved in anoxic specific inducibility
Misin06G327200.1	G-box	CACGAC	332	6	+	Zea mays	cis-acting regulatory element involved in light responsiveness
Misin06G327200.1	G-box	CACGTC	806	6	-	Zea mays	cis-acting regulatory element involved in light responsiveness
Misin06G327200.1	G-box	CACGTC	857	6	-	Zea mays	cis-acting regulatory element involved in light responsiveness
Misin06G327200.1	CAAT-box	CAAAT	607	5	+	Pisum sativum	common cis-acting element in promoter and enhancer regions
Misin06G327200.1	CAAT-box	TGCCAAC	781	7	+	Petunia hybrida	common cis-acting element in promoter and enhancer regions
Misin06G327200.1	MBS	CAACTG	563	6	-	Arabidopsis thaliana	MYB binding site involved in drought-inducibility
Misin06G327200.1	TATA-box	TATAAAA	879	7	-	Pisum sativum	core promoter element around -30 of transcription start
Misin06G327200.1	TATA-box	TATAAA	880	6	-	Helianthus annuus	core promoter element around -30 of transcription start
Misin06G327200.1	TATA-box	TATAA	881	5	-	Arabidopsis thaliana	core promoter element around -30 of transcription start
Misin06G327200.1	TATA-box	TATA	882	4	-	Arabidopsis thaliana	core promoter element around -30 of transcription start
Misin06G327200.1	LTR	CCGAAA	847	6	-	Hordeum vulgare	cis-acting element involved in low-temperature responsiveness
Misin06G327200.1	Sp1	GGGCGG	250	6	+	Oryza sativa	light responsive element
Misin06G327200.1	Sp1	GGGCGG	254	6	+	Oryza sativa	light responsive element
Misin06G327200.1	ABRE	GCCGCGTGGC	707	9	+	Oryza sativa	cis-acting element involved in the abscisic acid responsiveness
Misin06G327200.1	ABRE	ACGTG	807	5	+	Arabidopsis thaliana	cis-acting element involved in the abscisic acid responsiveness
Misin06G327200.1	ABRE	ACGTG	858	5	+	Arabidopsis thaliana	cis-acting element involved in the abscisic acid responsiveness
Misin06G327200.1	A-box	CCGTCC	199	6	-	Petroselinum crispum	cis-acting regulatory element
Misin06G327200.1	A-box	CCGTCC	484	6	-	Petroselinum crispum	cis-acting regulatory element
Misin06G327200.1	A-box	CCGTCC	692	6	+	Petroselinum crispum	cis-acting regulatory element
Misin06G327200.1	TGACG-motif	TGACG	109	5	-	Hordeum vulgare	cis-acting regulatory element involved in the MeJA-responsiveness
Misin06G327200.1	TGACG-motif	TGACG	727	5	+	Hordeum vulgare	cis-acting regulatory element involved in the MeJA-responsiveness
Misin06G327200.1	TGACG-motif	TGACG	768	5	+	Hordeum vulgare	cis-acting regulatory element involved in the MeJA-responsiveness
Misin06G327200.1	TGACG-motif	TGACG	799	5	+	Hordeum vulgare	cis-acting regulatory element involved in the MeJA-responsiveness
Misin06G327200.1	TGACG-motif	TGACG	816	5	+	Hordeum vulgare	cis-acting regulatory element involved in the MeJA-responsiveness
Misin06G327200.1	TGACG-motif	TGACG	853	5	+	Hordeum vulgare	cis-acting regulatory element involved in the MeJA-responsiveness
Misin06G349300.1	TGACG-motif	TGACG	787	5	-	Hordeum vulgare	cis-acting regulatory element involved in the MeJA-responsiveness
Misin06G349300.1	G-Box	CACGTT	931	6	+	Pisum sativum	cis-acting regulatory element involved in light responsiveness
Misin06G349300.1	A-box	CCGTCC	114	6	+	Petroselinum crispum	cis-acting regulatory element
Misin06G349300.1	CAAT-box	CAAAT	21	5	-	Pisum sativum	common cis-acting element in promoter and enhancer regions
Misin06G349300.1	MBS	CAACTG	376	6	+	Arabidopsis thaliana	MYB binding site involved in drought-inducibility
Misin06G349300.1	O2-site	GATGATGTGG	118	9	-	Zea mays	cis-acting regulatory element involved in zein metabolism regulation
Misin06G349300.1	TATA-box	TACAAAA	949	7	-	Oryza sativa	core promoter element around -30 of transcription start
Misin06G349300.1	TATA-box	TATA	979	4	-	Arabidopsis thaliana	core promoter element around -30 of transcription start
Misin06G349300.1	TATA-box	ATTATA	1001	6	+	Brassica napus	core promoter element around -30 of transcription start
Misin06G349300.1	TATA-box	TATAA	1002	5	-	Arabidopsis thaliana	core promoter element around -30 of transcription start
Misin06G349300.1	TATA-box	TATA	1003	4	-	Arabidopsis thaliana	core promoter element around -30 of transcription start
Misin06G349300.1	Sp1	GGGCGG	420	6	-	Oryza sativa	light responsive element
Misin06G349300.1	Sp1	GGGCGG	484	6	+	Oryza sativa	light responsive element
Misin06G349300.1	Sp1	GGGCGG	592	6	+	Oryza sativa	light responsive element
Misin06G349300.1	Sp1	GGGCGG	823	6	+	Oryza sativa	light responsive element
Misin06G349300.1	Sp1	GGGCGG	937	6	+	Oryza sativa	light responsive element
Misin06G349300.1	CGTCA-motif	CGTCA	787	5	+	Hordeum vulgare	cis-acting regulatory element involved in the MeJA-responsiveness
Misin06G349300.1	GC-motif	CCCCCG	603	6	+	Zea mays	enhancer-like element involved in anoxic specific inducibility
Misin06G349300.1	ABRE	ACGTG	931	5	-	Arabidopsis thaliana	cis-acting element involved in the abscisic acid responsiveness
Misin06G349300.1	C-box	ACGAGCACCGCC	390	11	+	Hordeum vulgare	cis-acting regulatory element involved in light responsiveness
Misin06G351600.1	G-box	TACGTG	254	6	+	Arabidopsis thaliana	cis-acting regulatory element involved in light responsiveness
Misin06G351600.1	G-box	CACGTC	691	6	+	Zea mays	cis-acting regulatory element involved in light responsiveness
Misin06G351600.1	G-box	TACGTG	955	6	-	Arabidopsis thaliana	cis-acting regulatory element involved in light responsiveness
Misin06G351600.1	G-box	CACGTG	1046	6	-	Arabidopsis thaliana	cis-acting regulatory element involved in light responsiveness
Misin06G351600.1	CAAT-box	CCAAT	230	5	-	Arabidopsis thaliana	common cis-acting element in promoter and enhancer regions
Misin06G351600.1	CAAT-box	CCAAT	1148	5	+	Arabidopsis thaliana	common cis-acting element in promoter and enhancer regions
Misin06G351600.1	G-Box	CACGTG	1046	6	-	Pisum sativum	cis-acting regulatory element involved in light responsiveness
Misin06G351600.1	C-box	ACGAGCACCGCC	447	11	+	Hordeum vulgare	cis-acting regulatory element involved in light responsiveness
Misin06G351600.1	CGTCA-motif	CGTCA	303	5	-	Hordeum vulgare	cis-acting regulatory element involved in the MeJA-responsiveness
Misin06G351600.1	CGTCA-motif	CGTCA	1225	5	-	Hordeum vulgare	cis-acting regulatory element involved in the MeJA-responsiveness
Misin06G351600.1	O2-site	GATGATGTGG	1198	9	+	Zea mays	cis-acting regulatory element involved in zein metabolism regulation
Misin06G351600.1	TGACG-motif	TGACG	303	5	+	Hordeum vulgare	cis-acting regulatory element involved in the MeJA-responsiveness
Misin06G351600.1	TGACG-motif	TGACG	1225	5	+	Hordeum vulgare	cis-acting regulatory element involved in the MeJA-responsiveness
Misin06G351600.1	A-box	CCGTCC	656	6	+	Petroselinum crispum	cis-acting regulatory element
Misin06G351600.1	ABRE	ACGTG	255	5	+	Arabidopsis thaliana	cis-acting element involved in the abscisic acid responsiveness
Misin06G351600.1	ABRE	ACGTG	691	5	-	Arabidopsis thaliana	cis-acting element involved in the abscisic acid responsiveness
Misin06G351600.1	ABRE	GCAACGTGTC	804	9	+	Hordeum vulgare	cis-acting element involved in the abscisic acid responsiveness
Misin06G351600.1	ABRE	CGTACGTGCA	906	9	+	Hordeum vulgare	cis-acting element involved in the abscisic acid responsiveness
Misin06G351600.1	ABRE	ACGTG	955	5	-	Arabidopsis thaliana	cis-acting element involved in the abscisic acid responsiveness
Misin06G351600.1	ABRE	CACGTG	1046	6	-	Arabidopsis thaliana	cis-acting element involved in the abscisic acid responsiveness
Misin06G351600.1	ABRE	ACGTG	1047	5	+	Arabidopsis thaliana	cis-acting element involved in the abscisic acid responsiveness
Misin06G351600.1	chs-CMA2a	TCACTTGA	1263	8	-	Petroselinum crispum	part of a light responsive element
Misin06G351600.1	I-box	gGATAAGGTG	671	9	-	Zea mays	part of a light responsive element
Misin06G351600.1	CCAAT-box	CAACGG	280	6	+	Hordeum vulgare	MYBHv1 binding site
Misin06G351600.1	Sp1	GGGCGG	367	6	-	Oryza sativa	light responsive element
Misin06G351600.1	Sp1	GGGCGG	461	6	-	Oryza sativa	light responsive element
Misin06G351600.1	Sp1	GGGCGG	644	6	-	Oryza sativa	light responsive element
Misin06G351600.1	Sp1	GGGCGG	698	6	-	Oryza sativa	light responsive element
Misin06G351600.1	Sp1	GGGCGG	994	6	+	Oryza sativa	light responsive element
Misin06G374300.1	G-box	CACGAC	685	6	-	Zea mays	cis-acting regulatory element involved in light responsiveness
Misin06G374300.1	TGACG-motif	TGACG	166	5	-	Hordeum vulgare	cis-acting regulatory element involved in the MeJA-responsiveness
Misin06G374300.1	TGACG-motif	TGACG	691	5	-	Hordeum vulgare	cis-acting regulatory element involved in the MeJA-responsiveness
Misin06G374300.1	TGACG-motif	TGACG	730	5	+	Hordeum vulgare	cis-acting regulatory element involved in the MeJA-responsiveness
Misin06G374300.1	A-box	CCGTCC	341	6	+	Petroselinum crispum	cis-acting regulatory element
Misin06G374300.1	Sp1	GGGCGG	94	6	-	Oryza sativa	light responsive element
Misin06G374300.1	Sp1	GGGCGG	271	6	-	Oryza sativa	light responsive element
Misin06G374300.1	Sp1	GGGCGG	298	6	+	Oryza sativa	light responsive element
Misin06G374300.1	Sp1	GGGCGG	315	6	+	Oryza sativa	light responsive element
Misin06G374300.1	CGTCA-motif	CGTCA	166	5	+	Hordeum vulgare	cis-acting regulatory element involved in the MeJA-responsiveness
Misin06G374300.1	CGTCA-motif	CGTCA	691	5	+	Hordeum vulgare	cis-acting regulatory element involved in the MeJA-responsiveness
Misin06G374300.1	CGTCA-motif	CGTCA	730	5	-	Hordeum vulgare	cis-acting regulatory element involved in the MeJA-responsiveness
Misin06G374300.1	C-box	ACGAGCACCGCC	465	11	+	Hordeum vulgare	cis-acting regulatory element involved in light responsiveness
Misin06G374300.1	ABRE	GCCGCGTGGC	17	9	+	Oryza sativa	cis-acting element involved in the abscisic acid responsiveness
Misin06G374300.1	GC-motif	CCCCCG	418	6	+	Zea mays	enhancer-like element involved in anoxic specific inducibility
Misin06G405000.1	CAT-box	GCCACT	246	6	+	Arabidopsis thaliana	cis-acting regulatory element related to meristem expression
Misin06G405000.1	G-box	CACGAC	368	6	-	Zea mays	cis-acting regulatory element involved in light responsiveness
Misin06G405000.1	G-box	TACGTG	404	6	+	Arabidopsis thaliana	cis-acting regulatory element involved in light responsiveness
Misin06G405000.1	MBS	CAACTG	140	6	+	Arabidopsis thaliana	MYB binding site involved in drought-inducibility
Misin06G405000.1	TGACG-motif	TGACG	354	5	+	Hordeum vulgare	cis-acting regulatory element involved in the MeJA-responsiveness
Misin06G405000.1	TGACG-motif	TGACG	544	5	-	Hordeum vulgare	cis-acting regulatory element involved in the MeJA-responsiveness
Misin06G405000.1	GC-motif	CCCCCG	269	6	-	Zea mays	enhancer-like element involved in anoxic specific inducibility
Misin06G405000.1	ABRE	GCCGCGTGGC	332	9	-	Oryza sativa	cis-acting element involved in the abscisic acid responsiveness
Misin06G405000.1	ABRE	ACGTG	405	5	+	Arabidopsis thaliana	cis-acting element involved in the abscisic acid responsiveness
Misin06G405000.1	ABRE	AACCCGG	416	7	-	Arabidopsis thaliana	cis-acting element involved in the abscisic acid responsiveness
Misin06G405000.1	CGTCA-motif	CGTCA	354	5	-	Hordeum vulgare	cis-acting regulatory element involved in the MeJA-responsiveness
Misin06G405000.1	CGTCA-motif	CGTCA	544	5	+	Hordeum vulgare	cis-acting regulatory element involved in the MeJA-responsiveness
Misin06G405000.1	Sp1	GGGCGG	266	6	+	Oryza sativa	light responsive element
Misin06G405000.1	Sp1	GGGCGG	278	6	+	Oryza sativa	light responsive element
Misin06G405000.1	Sp1	GGGCGG	431	6	+	Oryza sativa	light responsive element
Misin06G405000.1	Sp1	GGGCGG	566	6	+	Oryza sativa	light responsive element
Misin07G109700.1	C-box	ACGAGCACCGCC	408	11	+	Hordeum vulgare	cis-acting regulatory element involved in light responsiveness
Misin07G109700.1	RY-element	CATGCATG	625	8	-	Helianthus annuus	cis-acting regulatory element involved in seed-specific regulation
Misin07G109700.1	CGTCA-motif	CGTCA	58	5	-	Hordeum vulgare	cis-acting regulatory element involved in the MeJA-responsiveness
[truncated: 3,524 more rows]
