# Supplementary material for: Genome-Wide Investigation of the NAC Transcription Factor Family in Miscanthus sinensis and Expression Analysis Under Various Abiotic Stresses
Source: Front Plant Sci. 2021 Nov 4;12:766550. doi: 10.3389/fpls.2021.766550 (PMC8600139; doi:10.3389/fpls.2021.766550)
Supplement: Supplementary Figure S1 — The sequence information for each motif. [file Data_Sheet_1.zip › Supplementary Material/Table S3 The number of homologous pairs between Miscanthus sinensis and other seven species (new).xlsx]

## Sheet: Miscanthus-Trifolium
Supplementary Table S3. The number of homologous pairs between Miscanthus sinensis and Trifolium repens
chromosome	Miscanthus sinensis gene	chromosome	Trifolium repens gene
Chr05	Misin05G327600.1	chr6P	chr14.jg4260.t2
Chr17	Misin17G085700.1	chr4O	chr4.jg11917.t1

## Sheet: Miscanthus-Arabidopsis
Supplementary Table S3. The number of homologous pairs between Miscanthus sinensis and Arabidopsis thaliana
chromosome	Miscanthus sinensis gene	chromosome	Arabidopsis thaliana gene
Chr01	Misin01G494200.1	AtChr2	AT2G17040.1
Chr02	Misin02G265200.1	AtChr4	AT4G17980.2
Chr02	Misin02G265200.1	AtChr5	AT5G46590.1
Chr05	Misin05G036900.1	AtChr4	AT4G29230.1
Chr05	Misin05G036900.1	AtChr5	AT5G56620.3
Chr07	Misin07G233400.1	AtChr1	AT1G76420.1
Chr07	Misin07G411200.1	AtChr4	AT4G28530.1
Chr12	Misin12G148500.1	AtChr4	AT4G28530.1
#拟南芥参数为0，其余为10

## Sheet: Miscanthus-Medicago
Supplementary Table S3. The number of homologous pairs between Miscanthus sinensis and Medicago truncatula
chromosome	Miscanthus sinensis gene	chromosome	Medicago truncatula gene
Chr01	Misin01G273400.1	4	AES90830
Chr01	Misin01G273400.1	5	AES94428
Chr02	Misin02G265200.1	4	AES90830
Chr02	Misin02G265200.1	5	AES94428
Chr05	Misin05G220900.1	2	AES63907
Chr05	Misin05G327600.1	2	AES67092
Chr05	Misin05G327600.1	4	KEH29835
Chr05	Misin05G220900.1	4	KEH30972
Chr05	Misin05G036900.1	8	AET05163
Chr05	Misin05G407400.1	8	AET05028
Chr06	Misin06G220200.1	2	AES63907
Chr06	Misin06G220200.1	4	KEH30972
Chr06	Misin06G374300.1	8	AET05028
Chr07	Misin07G481000.1	6	KEH25004
Chr10	Misin10G025800.1	2	AES67092
Chr11	Misin11G156500.1	4	AES90959
Chr12	Misin12G148500.1	7	KEH23937
Chr16	Misin16G227700.1	2	AES63907
Chr16	Misin16G149900.1	2	AES67092
Chr16	Misin16G227700.1	4	KEH30972
Chr17	Misin17G240600.1	2	AES63907
Chr17	Misin17G157400.1	2	AES67092
Chr17	Misin17G240600.1	4	KEH30972
Chr17	Misin17G085700.1	8	AET05163
Chr19	Misin19G006900.1	4	AES90959

## Sheet: Miscanthus-Glycine
Supplementary Table S3. The number of homologous pairs between Miscanthus sinensis and Glycine max
chromosome	Miscanthus sinensis gene	chromosome	Glycine max gene
Chr01	Misin01G273400.1	17	KRH04320
Chr02	Misin02G265200.1	17	KRH04320
Chr05	Misin05G036900.1	1	KRH74199
Chr05	Misin05G327600.1	11	KRH30400
Chr05	Misin05G327600.1	12	KRH25264
Chr05	Misin05G327600.1	12	KRH26657
Chr05	Misin05G327600.1	13	KRH22662
Chr05	Misin05G220900.1	13	KRH20384
Chr05	Misin05G327600.1	19	KRG96208
Chr05	Misin05G327600.1	3	KRH67952
Chr05	Misin05G036900.1	5	KRH60187
Chr05	Misin05G220900.1	7	KRH50123
Chr05	Misin05G036900.1	8	KRH41467
Chr06	Misin06G220200.1	13	KRH20384
Chr06	Misin06G349300.1	13	KRH17977
Chr06	Misin06G220200.1	7	KRH50123
Chr07	Misin07G301800.1	1	KRH74854
Chr07	Misin07G481000.1	18	KRG99080
Chr07	Misin07G481000.1	19	KRG93526
Chr07	Misin07G481000.1	2	KRH70719
Chr07	Misin07G481000.1	8	KRH45921
Chr08	Misin08G270800.1	18	KRG99080
Chr08	Misin08G270800.1	2	KRH70719
Chr08	Misin08G270800.1	8	KRH45921
Chr10	Misin10G025800.1	12	KRH25264
Chr10	Misin10G025800.1	12	KRH26657
Chr10	Misin10G025800.1	13	KRH22662
Chr10	Misin10G025800.1	3	KRH67952
Chr11	Misin11G156500.1	17	KRH04074
Chr11	Misin11G156500.1	5	KRH57345
Chr11	Misin11G084000.1	5	KRH59583
Chr12	Misin12G148500.1	10	KRH32193
Chr12	Misin12G106800.1	13	KRH18465
Chr12	Misin12G158800.1	17	KRH04074
Chr12	Misin12G148500.1	19	KRG95684
Chr12	Misin12G148500.1	3	KRH67403
Chr12	Misin12G158800.1	5	KRH57345
Chr13	Misin13G114500.1	1	KRH74854
Chr16	Misin16G149900.1	11	KRH30400
Chr16	Misin16G149900.1	12	KRH25264
Chr16	Misin16G149900.1	12	KRH26657
Chr16	Misin16G149900.1	13	KRH22662
Chr16	Misin16G227700.1	13	KRH20384
Chr16	Misin16G227700.1	13	KRH21350
Chr16	Misin16G227700.1	7	KRH50123
Chr17	Misin17G085700.1	1	KRH74199
Chr17	Misin17G157400.1	11	KRH30400
Chr17	Misin17G157400.1	12	KRH26657
Chr17	Misin17G157400.1	12	KRH25264
Chr17	Misin17G157400.1	13	KRH22662
Chr17	Misin17G240600.1	13	KRH20384
Chr17	Misin17G085700.1	5	KRH60187
Chr17	Misin17G240600.1	7	KRH50123
Chr17	Misin17G085700.1	7	KRH49017
Chr17	Misin17G085700.1	8	KRH41467

## Sheet: Miscanthus-Brachypodium
Supplementary Table S3. The number of homologous pairs between Miscanthus sinensis and Brachypodium distachyon
chromosome	Miscanthus sinensis gene	chromosome	Brachypodium distachyon gene
Chr01	Misin01G494200.1	1	KQK23798
Chr01	Misin01G501300.1	1	PNT78278
Chr01	Misin01G032100.1	1	KQK12509
Chr01	Misin01G432600.1	1	KQK22840
Chr01	Misin01G032100.1	1	KQK20318
Chr01	Misin01G342000.1	1	KQK21557
Chr01	Misin01G367800.1	1	KQK14591
Chr01	Misin01G299600.1	1	PNT78278
Chr01	Misin01G367800.1	2	KQK10307
Chr02	Misin02G048900.1	1	KQK12943
Chr02	Misin02G141400.1	1	KQK14132
Chr02	Misin02G018600.1	1	KQK12509
Chr02	Misin02G019400.1	1	PNT73922
Chr02	Misin02G286800.1	1	PNT78278
Chr02	Misin02G485800.1	1	KQK23951
Chr02	Misin02G018600.1	1	KQK20318
Chr02	Misin02G499400.1	1	PNT78278
Chr02	Misin02G359000.1	1	KQK14586
Chr02	Misin02G359000.1	1	KQK21869
Chr02	Misin02G048900.1	1	KQK20999
Chr02	Misin02G265200.1	3	KQJ97887
Chr03	Misin03G018100.1	1	KQK20999
Chr03	Misin03G220900.1	3	KQJ99156
Chr03	Misin03G220900.1	4	KQJ90947
Chr03	Misin03G165300.1	4	PNT64556
Chr03	Misin03G257000.1	4	KQJ91383
Chr04	Misin04G398400.1	1	KQK21867
Chr04	Misin04G398900.1	1	KQK21869
Chr04	Misin04G398900.1	1	KQK14586
Chr04	Misin04G398400.1	1	KQK14591
Chr04	Misin04G083600.1	1	KQK20318
Chr04	Misin04G042200.1	1	KQK20999
Chr04	Misin04G242600.1	3	KQJ99156
Chr04	Misin04G192000.1	3	KQJ98453
Chr04	Misin04G232700.1	4	PNT64854
Chr04	Misin04G234100.1	4	KQJ90847
Chr04	Misin04G242600.1	4	KQJ90947
Chr04	Misin04G272900.1	4	KQJ91383
Chr04	Misin04G192000.1	4	PNT64556
Chr05	Misin05G309800.1	2	KQK10307
Chr05	Misin05G118600.1	2	KQK03732
Chr05	Misin05G036900.1	2	KQK07137
Chr05	Misin05G092000.1	2	KQK02751
Chr05	Misin05G092200.1	2	KQK02753
Chr05	Misin05G036900.1	2	KQK03121
Chr05	Misin05G005800.1	2	KQK03520
Chr05	Misin05G220900.1	2	KQK09128
Chr05	Misin05G217900.1	2	PNT72572
Chr05	Misin05G327600.1	2	KQK10729
Chr05	Misin05G362100.1	2	KQK10957
Chr05	Misin05G327600.1	2	KQK06026
Chr05	Misin05G395100.1	2	KQK11521
Chr05	Misin05G308400.1	2	KQK10307
Chr05	Misin05G362100.1	2	KQK06213
Chr05	Misin05G327600.1	4	KQJ92194
Chr06	Misin06G301900.1	1	KQK21867
Chr06	Misin06G301900.1	2	KQK10307
Chr06	Misin06G349300.1	2	KQK10926
Chr06	Misin06G351600.1	2	KQK10957
Chr06	Misin06G349300.1	2	KQK06182
Chr06	Misin06G351600.1	2	KQK06213
Chr06	Misin06G327200.1	2	KQK10729
Chr06	Misin06G405000.1	2	KQK11521
Chr06	Misin06G220200.1	2	KQK09128
Chr06	Misin06G217100.1	2	PNT72572
Chr06	Misin06G301900.1	4	KQJ92488
Chr07	Misin07G109700.1	1	KQK18101
Chr07	Misin07G534800.1	3	KQK01269
Chr07	Misin07G231300.1	3	KQJ98938
Chr07	Misin07G481000.1	3	KQK01943
Chr07	Misin07G382300.1	3	PNT68893
Chr07	Misin07G425100.1	3	KQK00527
Chr07	Misin07G109700.1	3	KQJ94263
Chr07	Misin07G165900.1	3	KQJ95318
Chr07	Misin07G301800.1	3	KQJ98453
Chr07	Misin07G261200.1	3	KQJ99156
Chr07	Misin07G194900.1	3	KQJ94869
Chr07	Misin07G304200.1	3	PNT68157
Chr07	Misin07G195200.1	3	KQJ94778
Chr07	Misin07G301800.1	4	PNT64556
Chr07	Misin07G425100.1	5	KQJ83799
Chr08	Misin08G284800.1	1	KQK18647
Chr08	Misin08G220200.1	3	KQK00527
Chr08	Misin08G318600.1	3	KQK01269
Chr08	Misin08G107300.1	3	KQJ94263
Chr08	Misin08G182400.1	3	KQK00154
Chr08	Misin08G270800.1	3	KQK01943
Chr08	Misin08G220200.1	5	KQJ83799
Chr08	Misin08G164000.1	5	KQJ82716
Chr09	Misin09G002700.1	4	KQJ92487
Chr09	Misin09G002600.1	4	KQJ92488
Chr10	Misin10G010200.1	4	KQJ92487
Chr10	Misin10G010300.1	4	KQJ92488
Chr10	Misin10G025800.1	4	KQJ92194
Chr11	Misin11G114200.1	3	KQK00154
Chr11	Misin11G156500.1	3	KQK00527
Chr11	Misin11G097300.1	3	PNT68893
Chr11	Misin11G268100.1	3	KQJ94778
Chr11	Misin11G114200.1	5	KQJ83161
Chr11	Misin11G143200.1	5	KQJ83573
Chr11	Misin11G084000.1	5	KQJ82716
Chr11	Misin11G156500.1	5	KQJ83799
Chr11	Misin11G215200.1	5	KQJ84638
Chr11	Misin11G097300.1	5	KQJ82981
Chr11	Misin11G268100.1	5	KQJ85500
Chr11	Misin11G170400.1	5	PNT61630
Chr12	Misin12G106800.1	3	PNT68893
Chr12	Misin12G158800.1	3	KQK00527
Chr12	Misin12G143700.1	5	KQJ83490
Chr12	Misin12G148500.1	5	KQJ83573
Chr12	Misin12G106800.1	5	KQJ82981
Chr12	Misin12G202300.1	5	KQJ84638
Chr12	Misin12G092300.1	5	KQJ82828
Chr12	Misin12G158800.1	5	KQJ83799
Chr13	Misin13G008600.1	3	KQJ94850
Chr13	Misin13G010600.1	3	KQJ94869
Chr13	Misin13G112200.1	3	PNT68157
Chr13	Misin13G030900.1	3	KQJ95318
Chr13	Misin13G145100.1	3	KQJ94670
Chr13	Misin13G114500.1	3	KQJ98453
Chr13	Misin13G114500.1	4	PNT64556
Chr14	Misin14G085900.1	4	KQJ86754
Chr15	Misin15G175500.1	4	KQJ85858
Chr15	Misin15G004200.1	4	KQJ92391
Chr15	Misin15G107000.1	4	KQJ86754
Chr16	Misin16G145900.1	2	KQK06143
Chr16	Misin16G144500.1	2	KQK06182
Chr16	Misin16G149900.1	2	KQK06026
Chr16	Misin16G149900.1	2	KQK10729
Chr16	Misin16G227700.1	2	KQK09128
Chr16	Misin16G144500.1	2	KQK10926
Chr17	Misin17G085700.1	2	KQK03121
Chr17	Misin17G145400.1	2	KQK06182
Chr17	Misin17G143800.1	2	KQK06213
Chr17	Misin17G240600.1	2	KQK09128
Chr17	Misin17G085700.1	2	KQK07137
Chr17	Misin17G157400.1	2	KQK06026
Chr17	Misin17G157400.1	2	KQK10729
Chr18	Misin18G154700.1	1	KQK18101
Chr18	Misin18G276200.1	1	KQK16671
Chr18	Misin18G118800.1	1	KQK18647
Chr18	Misin18G154700.1	3	KQJ94263
Chr19	Misin19G006900.1	1	KQK20059
Chr19	Misin19G117200.1	1	KQK18647
Chr19	Misin19G160300.1	1	PNT75778
Chr19	Misin19G150700.1	1	KQK18101
Chr19	Misin19G003800.1	1	KQK20102
Chr19	Misin19G150700.1	3	KQJ94263

## Sheet: Miscanthus-Panicum
Supplementary Table S3. The number of homologous pairs between Miscanthus sinensis and Panicum hallii
chromosome	Miscanthus sinensis gene	chromosome	Panicum hallii gene
Chr01	Misin01G367800.1	2	PAN15481
Chr01	Misin01G032100.1	2	PAN10346
Chr01	Misin01G023700.1	9	PAN44239
Chr01	Misin01G032100.1	9	PAN44361
Chr01	Misin01G299600.1	9	PAN48792
Chr01	Misin01G501300.1	9	PAN51819
Chr01	Misin01G432600.1	9	PAN50842
Chr01	Misin01G226900.1	9	PAN47333
Chr01	Misin01G299600.1	9	PAN51819
Chr01	Misin01G501300.1	9	PAN48792
Chr02	Misin02G048900.1	2	PAN09419
Chr02	Misin02G018600.1	9	PAN44361
Chr02	Misin02G019400.1	9	PVH31015
Chr02	Misin02G048900.1	9	PAN44737
Chr02	Misin02G265200.1	9	PAN48348
Chr02	Misin02G141400.1	9	PAN46093
Chr02	Misin02G146000.1	9	PAN46172
Chr02	Misin02G485800.1	9	PAN51907
Chr02	Misin02G286800.1	9	PAN51819
Chr02	Misin02G499400.1	9	PAN48792
Chr02	Misin02G506300.1	9	PAN51726
Chr02	Misin02G499400.1	9	PAN51819
Chr02	Misin02G286800.1	9	PAN48792
Chr02	Misin02G359000.1	9	PAN49871
Chr03	Misin03G220900.1	2	PAN13293
Chr03	Misin03G364100.1	2	PAN15486
Chr03	Misin03G164500.1	2	PVH64408
Chr03	Misin03G165300.1	2	PVH64416
Chr03	Misin03G209100.1	2	PAN12743
Chr03	Misin03G257000.1	2	PAN13751
Chr03	Misin03G203500.1	2	PAN12743
Chr03	Misin03G220900.1	6	PAN36417
Chr03	Misin03G165300.1	6	PAN35501
Chr04	Misin04G232700.1	2	PAN13146
Chr04	Misin04G234100.1	2	PVH64624
Chr04	Misin04G242600.1	2	PAN13293
Chr04	Misin04G272900.1	2	PAN13751
Chr04	Misin04G398400.1	2	PAN15481
Chr04	Misin04G398900.1	2	PAN15486
Chr04	Misin04G022000.1	2	PVH63364
Chr04	Misin04G192000.1	2	PVH64416
Chr04	Misin04G042200.1	2	PAN09419
Chr04	Misin04G398400.1	3	PAN15647
Chr04	Misin04G398900.1	3	PAN15646
Chr04	Misin04G242600.1	6	PAN36417
Chr04	Misin04G182500.1	6	PVH36963
Chr04	Misin04G192000.1	6	PAN35501
Chr04	Misin04G398400.1	8	PAN41099
Chr04	Misin04G398900.1	8	PAN41100
Chr04	Misin04G398400.1	9	PAN49869
Chr04	Misin04G398900.1	9	PAN49871
Chr04	Misin04G083600.1	9	PAN44361
Chr05	Misin05G220900.1	3	PAN18148
Chr05	Misin05G327600.1	3	PAN19278
Chr05	Misin05G036900.1	3	PAN17613
Chr05	Misin05G362100.1	3	PAN19482
Chr05	Misin05G217900.1	5	PAN29147
Chr05	Misin05G220900.1	5	PAN29256
Chr05	Misin05G327600.1	5	PAN27427
Chr05	Misin05G395100.1	5	PAN26565
Chr05	Misin05G407400.1	5	PAN26738
Chr05	Misin05G362100.1	5	PAN27170
Chr05	Misin05G308400.1	5	PAN27873
Chr05	Misin05G036900.1	5	PAN32692
Chr05	Misin05G005800.1	5	PAN33142
Chr05	Misin05G118600.1	5	PVH39049
Chr05	Misin05G309800.1	5	PAN27873
Chr05	Misin05G092200.1	5	PAN31721
Chr06	Misin06G349300.1	3	PAN19455
Chr06	Misin06G351600.1	3	PAN19482
Chr06	Misin06G220200.1	3	PAN18148
Chr06	Misin06G327200.1	3	PAN19278
Chr06	Misin06G301900.1	3	PAN15647
Chr06	Misin06G405000.1	5	PAN26565
Chr06	Misin06G374300.1	5	PAN26738
Chr06	Misin06G217100.1	5	PAN29147
Chr06	Misin06G217200.1	5	PAN29146
Chr06	Misin06G220200.1	5	PAN29256
Chr06	Misin06G301900.1	5	PAN27873
Chr06	Misin06G351600.1	5	PAN27170
Chr06	Misin06G349300.1	5	PAN27210
Chr06	Misin06G276400.1	5	PVH37986
Chr06	Misin06G327200.1	5	PAN27427
Chr06	Misin06G301900.1	8	PAN41099
Chr07	Misin07G534800.1	1	PAN08838
Chr07	Misin07G547600.1	1	PAN09025
Chr07	Misin07G382300.1	1	PAN06689
Chr07	Misin07G481000.1	1	PAN08023
Chr07	Misin07G411200.1	1	PAN07125
Chr07	Misin07G425100.1	1	PAN07322
Chr07	Misin07G109700.1	1	PAN05210
Chr07	Misin07G357800.1	1	PAN06473
Chr07	Misin07G304200.1	2	PVH64408
Chr07	Misin07G261200.1	2	PAN13293
Chr07	Misin07G109700.1	4	PAN23875
Chr07	Misin07G231300.1	6	PAN36233
Chr07	Misin07G134600.1	6	PAN34000
Chr07	Misin07G304200.1	6	PVH36972
Chr07	Misin07G301800.1	6	PAN35501
Chr07	Misin07G194900.1	6	PVH36175
Chr07	Misin07G271400.1	6	PAN36734
Chr07	Misin07G165900.1	6	PAN33713
Chr07	Misin07G195200.1	6	PAN33206
Chr07	Misin07G261200.1	6	PAN36417
Chr07	Misin07G233400.1	6	PAN36233
Chr07	Misin07G411200.1	7	PAN39083
Chr07	Misin07G425100.1	7	PAN39307
Chr07	Misin07G382300.1	7	PAN38530
Chr07	Misin07G134600.1	7	PAN40128
Chr08	Misin08G220200.1	1	PAN07322
Chr08	Misin08G164000.1	1	PAN06473
Chr08	Misin08G318600.1	1	PAN08838
Chr08	Misin08G334000.1	1	PAN09025
Chr08	Misin08G107300.1	1	PAN05210
Chr08	Misin08G182400.1	1	PAN06822
Chr08	Misin08G220200.1	7	PAN39307
Chr08	Misin08G164000.1	7	PAN38215
Chr08	Misin08G182400.1	7	PAN38700
Chr09	Misin09G002600.1	3	PAN15647
Chr09	Misin09G002700.1	3	PAN15646
Chr09	Misin09G002600.1	8	PAN41099
Chr09	Misin09G002700.1	8	PAN41100
Chr09	Misin09G016700.1	8	PVH33571
Chr09	Misin09G041800.1	8	PAN41349
Chr09	Misin09G053900.1	8	PAN41496
Chr09	Misin09G049100.1	8	PAN41558
Chr10	Misin10G010300.1	3	PAN15647
Chr10	Misin10G010200.1	3	PAN15646
Chr10	Misin10G045900.1	8	PAN41496
Chr10	Misin10G046000.1	8	PAN41497
Chr10	Misin10G051500.1	8	PAN41558
Chr10	Misin10G014500.1	8	PVH33571
Chr10	Misin10G010300.1	8	PAN41099
Chr10	Misin10G010200.1	8	PAN41100
Chr10	Misin10G025800.1	8	PAN41349
Chr11	Misin11G114200.1	1	PAN06822
Chr11	Misin11G156500.1	1	PAN07322
Chr11	Misin11G084000.1	1	PAN06473
Chr11	Misin11G143200.1	1	PAN07125
Chr11	Misin11G114200.1	7	PAN38700
Chr11	Misin11G143200.1	7	PAN39083
Chr11	Misin11G084000.1	7	PAN38215
Chr11	Misin11G156500.1	7	PAN39307
Chr11	Misin11G215200.1	7	PAN40128
Chr11	Misin11G097300.1	7	PAN38530
Chr11	Misin11G170400.1	7	PVH35696
Chr12	Misin12G106800.1	1	PAN06689
Chr12	Misin12G148500.1	1	PAN07125
Chr12	Misin12G158800.1	1	PAN07322
Chr12	Misin12G202300.1	6	PAN34000
Chr12	Misin12G086100.1	7	PAN38215
Chr12	Misin12G092300.1	7	PAN38309
Chr12	Misin12G106800.1	7	PAN38530
Chr12	Misin12G143700.1	7	PVH35562
Chr12	Misin12G148500.1	7	PAN39083
Chr12	Misin12G202300.1	7	PAN40128
Chr12	Misin12G158800.1	7	PAN39307
Chr12	Misin12G118000.1	7	PAN38669
Chr13	Misin13G112200.1	2	PVH64408
Chr13	Misin13G112200.1	6	PVH36972
Chr13	Misin13G114500.1	6	PAN35501
Chr13	Misin13G030900.1	6	PAN33713
Chr13	Misin13G008600.1	6	PAN33327
Chr13	Misin13G010600.1	6	PVH36175
Chr13	Misin13G160800.1	6	PAN36417
Chr13	Misin13G145100.1	6	PAN36734
Chr13	Misin13G056900.1	6	PAN34000
Chr14	Misin14G085900.1	3	PAN20951
Chr14	Misin14G023200.1	3	PAN15647
Chr14	Misin14G023200.1	8	PAN41099
Chr15	Misin15G107000.1	3	PAN20951
Chr15	Misin15G175500.1	3	PAN21848
Chr15	Misin15G005800.1	3	PAN15921
Chr15	Misin15G005800.1	8	PVH33550
Chr15	Misin15G004200.1	8	PVH33560
Chr16	Misin16G245200.1	3	PAN17935
Chr16	Misin16G145900.1	3	PVH62355
Chr16	Misin16G144500.1	3	PAN19455
Chr16	Misin16G227700.1	3	PAN18148
Chr16	Misin16G149900.1	3	PAN19278
Chr16	Misin16G227700.1	5	PAN29256
Chr16	Misin16G144500.1	5	PAN27210
Chr16	Misin16G145900.1	5	PAN27239
Chr16	Misin16G149900.1	5	PAN27427
Chr17	Misin17G085700.1	3	PAN17613
Chr17	Misin17G143800.1	3	PAN19482
Chr17	Misin17G145400.1	3	PAN19455
Chr17	Misin17G255700.1	3	PAN17935
Chr17	Misin17G240600.1	3	PAN18148
Chr17	Misin17G157400.1	3	PAN19278
Chr17	Misin17G240600.1	5	PAN29256
Chr17	Misin17G157400.1	5	PAN27427
Chr17	Misin17G085700.1	5	PAN32692
Chr18	Misin18G118800.1	1	PVH66944
Chr18	Misin18G098700.1	4	PVH48144
Chr18	Misin18G154700.1	4	PAN23875
Chr18	Misin18G276200.1	4	PAN22269
Chr19	Misin19G117200.1	1	PVH66944
Chr19	Misin19G160300.1	4	PVH47665
Chr19	Misin19G006900.1	4	PAN26237
Chr19	Misin19G003800.1	4	PAN26282
Chr19	Misin19G257400.1	4	PAN22269

## Sheet: Miscanthus-Setaria
Supplementary Table S3. The number of homologous pairs between Miscanthus sinensis and Setaria italic
chromosome	Miscanthus sinensis gene	chromosome	Setaria italic gene
Chr01	Misin01G367800.1	II	KQL27215
Chr01	Misin01G032100.1	II	KQL23035
Chr01	Misin01G494200.1	IX	KQK92714
Chr01	Misin01G501300.1	IX	KQK92814
Chr01	Misin01G023700.1	IX	KQK86393
Chr01	Misin01G032100.1	IX	KQK86483
Chr01	Misin01G432600.1	IX	KQK91913
Chr01	Misin01G299600.1	IX	KQK90192
Chr01	Misin01G367500.1	IX	KQK91060
Chr01	Misin01G342000.1	IX	KQK90749
Chr01	Misin01G226900.1	IX	KQK89180
Chr01	Misin01G299600.1	IX	KQK92814
Chr01	Misin01G501300.1	IX	KQK90193
Chr01	Misin01G367800.1	V	KQL07457
Chr01	Misin01G367500.1	VII	KQK99730
Chr02	Misin02G048900.1	II	KQL22394
Chr02	Misin02G018600.1	II	KQL23035
Chr02	Misin02G018600.1	IX	KQK86483
Chr02	Misin02G019400.1	IX	KQK86498
Chr02	Misin02G048900.1	IX	KQK86843
Chr02	Misin02G141400.1	IX	KQK88054
Chr02	Misin02G146000.1	IX	KQK88101
Chr02	Misin02G265200.1	IX	KQK89820
Chr02	Misin02G485800.1	IX	KQK92901
Chr02	Misin02G286800.1	IX	KQK92814
Chr02	Misin02G499400.1	IX	KQK90193
Chr02	Misin02G499400.1	IX	KQK92814
Chr02	Misin02G286800.1	IX	KQK90192
Chr02	Misin02G359000.1	IX	KQK91060
Chr03	Misin03G220900.1	II	KQL25244
Chr03	Misin03G209100.1	II	KQL24776
Chr03	Misin03G364100.1	II	KQL27219
Chr03	Misin03G165300.1	II	KQL24473
Chr03	Misin03G257000.1	II	KQL25624
Chr03	Misin03G203500.1	II	KQL24776
Chr03	Misin03G220900.1	VI	KQL02683
Chr03	Misin03G164500.1	VI	KQL01917
Chr03	Misin03G165300.1	VI	KQL01940
Chr04	Misin04G232700.1	II	KQL25118
Chr04	Misin04G234100.1	II	KQL25142
Chr04	Misin04G242600.1	II	KQL25244
Chr04	Misin04G272900.1	II	KQL25624
Chr04	Misin04G398400.1	II	KQL27215
Chr04	Misin04G398900.1	II	KQL27219
Chr04	Misin04G022000.1	II	KQL22273
Chr04	Misin04G192000.1	II	KQL24473
Chr04	Misin04G042200.1	II	KQL22394
Chr04	Misin04G398400.1	IX	KQK91057
Chr04	Misin04G398900.1	IX	KQK91060
Chr04	Misin04G083600.1	IX	KQK86483
Chr04	Misin04G242600.1	VI	KQL02683
Chr04	Misin04G192000.1	VI	KQL01940
Chr04	Misin04G193400.1	VI	KQL01917
Chr05	Misin05G220900.1	III	KQL14329
Chr05	Misin05G327600.1	III	KQL15285
Chr05	Misin05G036900.1	III	KQL13878
Chr05	Misin05G362100.1	III	KQL15445
Chr05	Misin05G309800.1	V	KQL07457
Chr05	Misin05G005800.1	V	KQL03180
Chr05	Misin05G327600.1	V	KQL07847
Chr05	Misin05G395100.1	V	KQL08576
Chr05	Misin05G217900.1	V	KQL06393
Chr05	Misin05G218000.1	V	KQL06392
Chr05	Misin05G220900.1	V	KQL06346
Chr05	Misin05G118600.1	V	KQL03828
Chr05	Misin05G036900.1	V	KQL04788
Chr05	Misin05G362100.1	V	KQL08056
Chr05	Misin05G308400.1	V	KQL07457
Chr05	Misin05G309800.1	V	KQL07440
Chr05	Misin05G327600.1	VIII	KQK93619
Chr06	Misin06G349300.1	III	KQL15423
Chr06	Misin06G351600.1	III	KQL15445
Chr06	Misin06G220200.1	III	KQL14329
Chr06	Misin06G301900.1	IX	KQK91057
Chr06	Misin06G300300.1	V	KQL07440
Chr06	Misin06G301900.1	V	KQL07457
Chr06	Misin06G349300.1	V	KQL08019
Chr06	Misin06G351600.1	V	KQL08056
Chr06	Misin06G276400.1	V	KQL07157
Chr06	Misin06G053700.1	V	KQL04068
Chr06	Misin06G327200.1	V	KQL07847
Chr06	Misin06G405000.1	V	KQL08576
Chr06	Misin06G217100.1	V	KQL06392
Chr06	Misin06G220200.1	V	KQL06346
Chr06	Misin06G301900.1	VII	KQK99729
Chr06	Misin06G301900.1	VIII	KQK93311
Chr07	Misin07G534800.1	I	KQL32030
Chr07	Misin07G547600.1	I	KQL32180
Chr07	Misin07G382300.1	I	KQL30197
Chr07	Misin07G411200.1	I	KQL30556
Chr07	Misin07G425100.1	I	KQL30700
Chr07	Misin07G481000.1	I	KQL31495
Chr07	Misin07G109700.1	I	KQL27865
Chr07	Misin07G357800.1	I	KQL30017
Chr07	Misin07G301800.1	II	KQL24473
Chr07	Misin07G261200.1	II	KQL25244
Chr07	Misin07G109700.1	IV	KQL10848
Chr07	Misin07G231300.1	VI	KQL02443
Chr07	Misin07G165900.1	VI	KQL00730
Chr07	Misin07G301800.1	VI	KQL01940
Chr07	Misin07G304200.1	VI	KQL01917
Chr07	Misin07G261200.1	VI	KQL02683
Chr07	Misin07G134600.1	VI	KQL00485
Chr07	Misin07G195200.1	VI	KQL00163
Chr07	Misin07G271400.1	VI	KQL03008
Chr07	Misin07G411200.1	VII	KQK98085
Chr08	Misin08G220200.1	I	KQL30700
Chr08	Misin08G164000.1	I	KQL30017
Chr08	Misin08G318600.1	I	KQL32030
Chr08	Misin08G334000.1	I	KQL32180
Chr08	Misin08G270800.1	I	KQL31495
Chr08	Misin08G284800.1	I	KQL31370
Chr08	Misin08G107300.1	I	KQL27865
Chr08	Misin08G182400.1	I	KQL30294
Chr08	Misin08G284800.1	IV	KQL10253
Chr08	Misin08G107300.1	IV	KQL10848
Chr08	Misin08G220200.1	VII	KQK98268
Chr08	Misin08G164000.1	VII	KQK97327
Chr08	Misin08G182400.1	VII	KQK97724
Chr09	Misin09G002600.1	VII	KQK99729
Chr09	Misin09G002700.1	VII	KQK99730
Chr09	Misin09G016700.1	VII	KQK99828
Chr09	Misin09G016700.1	VIII	KQK93500
Chr09	Misin09G041800.1	VIII	KQK93619
Chr09	Misin09G002600.1	VIII	KQK93311
Chr09	Misin09G002700.1	VIII	KQK93310
Chr09	Misin09G049100.1	VIII	KQK93894
Chr09	Misin09G053900.1	VIII	KQK93826
Chr10	Misin10G014500.1	VII	KQK99828
Chr10	Misin10G010200.1	VII	KQK99730
Chr10	Misin10G010300.1	VII	KQK99729
Chr10	Misin10G045900.1	VIII	KQK93826
Chr10	Misin10G014500.1	VIII	KQK93500
Chr10	Misin10G025800.1	VIII	KQK93619
Chr10	Misin10G010200.1	VIII	KQK93310
Chr10	Misin10G010300.1	VIII	KQK93311
Chr11	Misin11G114200.1	I	KQL30294
Chr11	Misin11G156500.1	I	KQL30700
Chr11	Misin11G084000.1	I	KQL30017
Chr11	Misin11G143200.1	I	KQL30556
Chr11	Misin11G097300.1	I	KQL30197
Chr11	Misin11G268100.1	III	KQL12637
Chr11	Misin11G143200.1	IX	KQK88726
Chr11	Misin11G114200.1	VII	KQK97724
Chr11	Misin11G143200.1	VII	KQK98085
Chr11	Misin11G084000.1	VII	KQK97327
Chr11	Misin11G090400.1	VII	KQK97407
Chr11	Misin11G215200.1	VII	KQK98956
Chr11	Misin11G156500.1	VII	KQK98268
Chr11	Misin11G097300.1	VII	KQK97576
Chr11	Misin11G170400.1	VII	KQK98416
Chr12	Misin12G148500.1	I	KQL30556
Chr12	Misin12G106800.1	I	KQL30197
Chr12	Misin12G086100.1	I	KQL30017
Chr12	Misin12G158800.1	I	KQL30700
Chr12	Misin12G202300.1	VI	KQL00485
Chr12	Misin12G092300.1	VII	KQK97407
Chr12	Misin12G106800.1	VII	KQK97576
Chr12	Misin12G143700.1	VII	KQK98017
Chr12	Misin12G148500.1	VII	KQK98085
Chr12	Misin12G202300.1	VII	KQK98956
Chr12	Misin12G158800.1	VII	KQK98268
Chr13	Misin13G114500.1	II	KQL24473
Chr13	Misin13G112200.1	VI	KQL01917
Chr13	Misin13G114500.1	VI	KQL01940
Chr13	Misin13G056900.1	VI	KQL00485
Chr13	Misin13G160800.1	VI	KQL02683
Chr13	Misin13G030900.1	VI	KQL00730
Chr13	Misin13G145100.1	VI	KQL03008
Chr14	Misin14G160500.1	III	KQL17181
Chr14	Misin14G085900.1	III	KQL16424
Chr14	Misin14G023200.1	VII	KQK99729
Chr14	Misin14G023200.1	VIII	KQK93311
Chr15	Misin15G107000.1	III	KQL16424
Chr15	Misin15G175500.1	III	KQL17181
Chr15	Misin15G005800.1	VII	KQK99804
Chr16	Misin16G245200.1	III	KQL14158
Chr16	Misin16G193700.1	III	KQL14773
Chr16	Misin16G144500.1	III	KQL15423
Chr16	Misin16G227700.1	III	KQL14329
Chr16	Misin16G149900.1	III	KQL15285
Chr16	Misin16G227700.1	V	KQL06346
Chr16	Misin16G144500.1	V	KQL08019
Chr16	Misin16G145900.1	V	KQL07989
Chr16	Misin16G149900.1	V	KQL07847
Chr17	Misin17G085700.1	III	KQL13878
Chr17	Misin17G145400.1	III	KQL15423
Chr17	Misin17G143800.1	III	KQL15445
Chr17	Misin17G240600.1	III	KQL14329
Chr17	Misin17G255700.1	III	KQL14158
Chr17	Misin17G157400.1	III	KQL15285
Chr17	Misin17G085700.1	V	KQL04788
Chr17	Misin17G240600.1	V	KQL06346
Chr17	Misin17G157400.1	V	KQL07847
Chr18	Misin18G154700.1	I	KQL27865
Chr18	Misin18G118800.1	I	KQL31370
Chr18	Misin18G276200.1	IV	KQL12298
Chr18	Misin18G154700.1	IV	KQL10848
Chr18	Misin18G118800.1	IV	KQL10253
Chr19	Misin19G150700.1	I	KQL27865
Chr19	Misin19G117200.1	I	KQL31370
Chr19	Misin19G003800.1	IV	KQL08882
Chr19	Misin19G006900.1	IV	KQL08911
Chr19	Misin19G257400.1	IV	KQL12298
Chr19	Misin19G160300.1	IV	KQL11735

## Sheet: Miscanthus-Zea
Supplementary Table S3. The number of homologous pairs between Miscanthus sinensis and Zea mays
chromosome	Miscanthus sinensis gene	chromosome	Zea mays gene
Chr01	Misin01G299600.1	1	Zm00001d027459_T001
Chr01	Misin01G032100.1	1	Zm00001d034601_T001
Chr01	Misin01G023700.1	1	Zm00001d034686_T001
Chr01	Misin01G501300.1	1	Zm00001d027459_T001
Chr01	Misin01G494200.1	1	Zm00001d027530_T001
Chr01	Misin01G013500.1	5	Zm00001d012873_T001
Chr01	Misin01G032100.1	5	Zm00001d013003_T001
Chr01	Misin01G032100.1	7	Zm00001d019207_T001
Chr01	Misin01G432600.1	9	Zm00001d048059_T002
Chr01	Misin01G367500.1	9	Zm00001d047554_T001
Chr01	Misin01G501300.1	9	Zm00001d048456_T001
Chr01	Misin01G494200.1	9	Zm00001d048347_T001
Chr02	Misin02G499400.1	1	Zm00001d027459_T001
Chr02	Misin02G141400.1	1	Zm00001d033308_T001
Chr02	Misin02G023100.1	1	Zm00001d034743_T001
Chr02	Misin02G359000.1	1	Zm00001d028995_T001
Chr02	Misin02G265200.1	1	Zm00001d030023_T001
Chr02	Misin02G018600.1	1	Zm00001d034601_T001
Chr02	Misin02G048900.1	1	Zm00001d034277_T001
Chr02	Misin02G286800.1	1	Zm00001d027459_T001
Chr02	Misin02G485800.1	1	Zm00001d027395_T002
Chr02	Misin02G018600.1	5	Zm00001d013003_T001
Chr02	Misin02G048900.1	5	Zm00001d013151_T001
Chr02	Misin02G141400.1	5	Zm00001d013717_T001
Chr02	Misin02G018600.1	7	Zm00001d019207_T001
Chr02	Misin02G048900.1	7	Zm00001d018773_T001
Chr02	Misin02G265200.1	9	Zm00001d047050_T001
Chr02	Misin02G485800.1	9	Zm00001d048493_T003
Chr02	Misin02G499400.1	9	Zm00001d048456_T001
Chr03	Misin03G220900.1	1	Zm00001d031655_T003
Chr03	Misin03G165300.1	1	Zm00001d032182_T001
Chr03	Misin03G164500.1	1	Zm00001d032208_T001
Chr03	Misin03G220900.1	2	Zm00001d006106_T001
Chr03	Misin03G018100.1	2	Zm00001d007850_T001
Chr03	Misin03G165300.1	4	Zm00001d050410_T001
Chr03	Misin03G220900.1	4	Zm00001d049860_T001
Chr03	Misin03G257000.1	7	Zm00001d021423_T001
Chr03	Misin03G364100.1	7	Zm00001d022517_T001
Chr03	Misin03G165300.1	7	Zm00001d020446_T001
Chr03	Misin03G018100.1	7	Zm00001d018773_T001
Chr03	Misin03G364100.1	9	Zm00001d047554_T001
Chr04	Misin04G242600.1	1	Zm00001d031655_T003
Chr04	Misin04G192000.1	1	Zm00001d032182_T001
Chr04	Misin04G193400.1	1	Zm00001d032208_T001
Chr04	Misin04G398900.1	1	Zm00001d028995_T001
Chr04	Misin04G398400.1	1	Zm00001d028999_T001
Chr04	Misin04G234100.1	2	Zm00001d006053_T001
Chr04	Misin04G242600.1	2	Zm00001d006106_T001
Chr04	Misin04G242600.1	4	Zm00001d049860_T001
Chr04	Misin04G234100.1	7	Zm00001d020982_T001
Chr04	Misin04G398900.1	7	Zm00001d022517_T001
Chr04	Misin04G083600.1	7	Zm00001d019207_T001
Chr04	Misin04G272900.1	7	Zm00001d021423_T001
Chr04	Misin04G398400.1	7	Zm00001d022424_T001
Chr04	Misin04G192000.1	7	Zm00001d020446_T001
Chr04	Misin04G042200.1	7	Zm00001d018773_T001
Chr04	Misin04G398900.1	9	Zm00001d047554_T001
Chr05	Misin05G036900.1	3	Zm00001d039506_T001
Chr05	Misin05G218000.1	3	Zm00001d043877_T001
Chr05	Misin05G220900.1	3	Zm00001d043921_T001
Chr05	Misin05G327600.1	3	Zm00001d042758_T001
Chr05	Misin05G407400.1	3	Zm00001d042288_T002
Chr05	Misin05G362100.1	3	Zm00001d042580_T001
Chr05	Misin05G118600.1	3	Zm00001d040318_T001
Chr05	Misin05G092000.1	3	Zm00001d040189_T001
Chr05	Misin05G308400.1	3	Zm00001d043094_T001
Chr05	Misin05G309800.1	3	Zm00001d043094_T001
Chr05	Misin05G220900.1	6	Zm00001d039004_T002
Chr05	Misin05G327600.1	6	Zm00001d038289_T001
Chr05	Misin05G362100.1	6	Zm00001d038207_T001
Chr05	Misin05G407400.1	8	Zm00001d011969_T001
Chr05	Misin05G220900.1	8	Zm00001d011555_T001
Chr05	Misin05G218000.1	8	Zm00001d011589_T001
Chr05	Misin05G217900.1	8	Zm00001d011590_T001
Chr05	Misin05G309800.1	8	Zm00001d012527_T001
Chr06	Misin06G374300.1	3	Zm00001d042288_T002
Chr06	Misin06G217200.1	3	Zm00001d043877_T001
Chr06	Misin06G220200.1	3	Zm00001d043921_T001
Chr06	Misin06G351600.1	3	Zm00001d042580_T001
Chr06	Misin06G349300.1	3	Zm00001d042609_T001
Chr06	Misin06G051200.1	3	Zm00001d040189_T001
Chr06	Misin06G327200.1	3	Zm00001d042758_T001
Chr06	Misin06G220200.1	6	Zm00001d039004_T002
Chr06	Misin06G351600.1	6	Zm00001d038207_T001
Chr06	Misin06G349300.1	6	Zm00001d038221_T001
Chr06	Misin06G374300.1	8	Zm00001d011969_T001
Chr06	Misin06G301900.1	8	Zm00001d012527_T001
Chr06	Misin06G100800.1	8	Zm00001d008307_T001
Chr06	Misin06G220200.1	8	Zm00001d011555_T001
Chr06	Misin06G217200.1	8	Zm00001d011589_T001
Chr06	Misin06G217100.1	8	Zm00001d011590_T001
Chr07	Misin07G231300.1	1	Zm00001d031463_T002
Chr07	Misin07G301800.1	1	Zm00001d032182_T001
Chr07	Misin07G304200.1	1	Zm00001d032208_T001
Chr07	Misin07G271400.1	1	Zm00001d031898_T001
Chr07	Misin07G261200.1	1	Zm00001d031655_T003
Chr07	Misin07G134600.1	10	Zm00001d024268_T001
Chr07	Misin07G165900.1	10	Zm00001d024543_T001
Chr07	Misin07G411200.1	10	Zm00001d025861_T001
Chr07	Misin07G134600.1	2	Zm00001d002285_T001
Chr07	Misin07G382300.1	2	Zm00001d003414_T001
Chr07	Misin07G411200.1	4	Zm00001d051140_T001
Chr07	Misin07G425100.1	4	Zm00001d051294_T001
Chr07	Misin07G165900.1	4	Zm00001d049540_T002
Chr07	Misin07G194900.1	4	Zm00001d049678_T001
Chr07	Misin07G382300.1	4	Zm00001d050893_T001
Chr07	Misin07G271400.1	4	Zm00001d049913_T001
Chr07	Misin07G534800.1	4	Zm00001d051956_T001
Chr07	Misin07G547600.1	4	Zm00001d051879_T001
Chr07	Misin07G301800.1	4	Zm00001d050410_T001
Chr07	Misin07G261200.1	4	Zm00001d049860_T001
Chr07	Misin07G534800.1	5	Zm00001d018435_T001
Chr07	Misin07G382300.1	5	Zm00001d016950_T002
Chr07	Misin07G425100.1	5	Zm00001d017396_T001
Chr07	Misin07G481000.1	5	Zm00001d018038_T001
Chr07	Misin07G109700.1	6	Zm00001d037029_T001
Chr07	Misin07G194900.1	6	Zm00001d035084_T001
Chr07	Misin07G195200.1	6	Zm00001d034984_T001
Chr07	Misin07G301800.1	7	Zm00001d020446_T001
Chr07	Misin07G109700.1	9	Zm00001d046126_T001
Chr08	Misin08G164000.1	2	Zm00001d003626_T002
Chr08	Misin08G220200.1	2	Zm00001d002828_T001
Chr08	Misin08G220200.1	4	Zm00001d051294_T001
Chr08	Misin08G318600.1	4	Zm00001d051956_T001
Chr08	Misin08G334000.1	4	Zm00001d051879_T001
Chr08	Misin08G182400.1	4	Zm00001d050960_T001
Chr08	Misin08G220200.1	5	Zm00001d017396_T001
Chr08	Misin08G164000.1	5	Zm00001d016814_T001
Chr08	Misin08G318600.1	5	Zm00001d018435_T001
Chr08	Misin08G270800.1	5	Zm00001d018038_T001
Chr08	Misin08G182400.1	5	Zm00001d017084_T001
Chr08	Misin08G107300.1	9	Zm00001d046126_T001
Chr09	Misin09G002600.1	10	Zm00001d023294_T001
Chr09	Misin09G002700.1	2	Zm00001d005028_T001
Chr09	Misin09G002700.1	4	Zm00001d052390_T001
Chr10	Misin10G010300.1	10	Zm00001d023294_T001
Chr10	Misin10G010200.1	2	Zm00001d005028_T001
Chr10	Misin10G010200.1	4	Zm00001d052390_T001
Chr11	Misin11G114200.1	10	Zm00001d025684_T001
Chr11	Misin11G143200.1	10	Zm00001d025861_T001
Chr11	Misin11G090400.1	10	Zm00001d025483_T001
Chr11	Misin11G143200.1	2	Zm00001d003052_T001
Chr11	Misin11G084000.1	2	Zm00001d003626_T002
Chr11	Misin11G215200.1	2	Zm00001d002285_T001
Chr11	Misin11G114200.1	2	Zm00001d003293_T001
Chr11	Misin11G156500.1	2	Zm00001d002828_T001
Chr11	Misin11G097300.1	2	Zm00001d003414_T001
Chr11	Misin11G268100.1	2	Zm00001d002934_T001
Chr11	Misin11G156500.1	4	Zm00001d051294_T001
Chr11	Misin11G156500.1	5	Zm00001d017396_T001
Chr11	Misin11G084000.1	5	Zm00001d016814_T001
Chr12	Misin12G092300.1	10	Zm00001d025483_T001
Chr12	Misin12G148500.1	10	Zm00001d025861_T001
Chr12	Misin12G202300.1	10	Zm00001d024268_T001
Chr12	Misin12G202300.1	2	Zm00001d002285_T001
Chr12	Misin12G148500.1	2	Zm00001d003052_T001
Chr12	Misin12G158800.1	2	Zm00001d002828_T001
Chr12	Misin12G106800.1	2	Zm00001d003414_T001
Chr12	Misin12G092300.1	2	Zm00001d003583_T001
Chr12	Misin12G143700.1	2	Zm00001d003080_T001
Chr12	Misin12G148500.1	4	Zm00001d051140_T001
Chr12	Misin12G106800.1	4	Zm00001d050893_T001
Chr12	Misin12G158800.1	4	Zm00001d051294_T001
Chr12	Misin12G106800.1	5	Zm00001d016950_T002
Chr12	Misin12G086100.1	5	Zm00001d016814_T001
Chr12	Misin12G158800.1	5	Zm00001d017396_T001
Chr13	Misin13G145100.1	1	Zm00001d031898_T001
Chr13	Misin13G160800.1	1	Zm00001d031655_T003
Chr13	Misin13G114500.1	1	Zm00001d032182_T001
Chr13	Misin13G112200.1	1	Zm00001d032208_T001
Chr13	Misin13G030900.1	10	Zm00001d024543_T001
Chr13	Misin13G114500.1	4	Zm00001d050410_T001
Chr13	Misin13G145100.1	4	Zm00001d049913_T001
Chr13	Misin13G030900.1	4	Zm00001d049540_T002
Chr13	Misin13G010600.1	4	Zm00001d049678_T001
Chr13	Misin13G008600.1	4	Zm00001d049687_T001
Chr13	Misin13G010600.1	6	Zm00001d035084_T001
Chr13	Misin13G114500.1	7	Zm00001d020446_T001
Chr14	Misin14G023200.1	10	Zm00001d023294_T001
Chr14	Misin14G085900.1	10	Zm00001d023669_T001
Chr15	Misin15G107000.1	10	Zm00001d023669_T001
Chr16	Misin16G227700.1	3	Zm00001d043921_T001
Chr16	Misin16G149900.1	3	Zm00001d042758_T001
Chr16	Misin16G144500.1	3	Zm00001d042609_T001
Chr16	Misin16G144500.1	6	Zm00001d038221_T001
Chr16	Misin16G145900.1	6	Zm00001d038227_T001
Chr16	Misin16G149900.1	6	Zm00001d038289_T001
Chr16	Misin16G227700.1	6	Zm00001d039004_T002
Chr16	Misin16G145900.1	8	Zm00001d010227_T001
Chr16	Misin16G227700.1	8	Zm00001d011555_T001
Chr16	Misin16G149900.1	8	Zm00001d010144_T001
Chr17	Misin17G240600.1	3	Zm00001d043921_T001
Chr17	Misin17G157400.1	3	Zm00001d042758_T001
Chr17	Misin17G085700.1	3	Zm00001d039506_T001
Chr17	Misin17G240600.1	6	Zm00001d039004_T002
Chr17	Misin17G157400.1	6	Zm00001d038289_T001
Chr17	Misin17G240600.1	8	Zm00001d011555_T001
Chr17	Misin17G143800.1	8	Zm00001d010239_T001
Chr17	Misin17G157400.1	8	Zm00001d010144_T001
Chr18	Misin18G276200.1	5	Zm00001d014843_T001
Chr18	Misin18G154700.1	5	Zm00001d016119_T001
Chr18	Misin18G118800.1	6	Zm00001d037315_T016
Chr18	Misin18G276200.1	6	Zm00001d036364_T001
Chr18	Misin18G154700.1	9	Zm00001d046126_T001
Chr18	Misin18G165900.1	9	Zm00001d046246_T001
Chr19	Misin19G150700.1	5	Zm00001d016119_T001
Chr19	Misin19G150700.1	6	Zm00001d037029_T001
Chr19	Misin19G150700.1	9	Zm00001d046126_T001
Chr19	Misin19G006900.1	9	Zm00001d045600_T001
Chr19	Misin19G160300.1	9	Zm00001d046246_T001

## Sheet: Miscanthus-Sorghum
Supplementary Table S3. The number of homologous pairs between Miscanthus sinensis and Sorghum bicolor
chromosome	Miscanthus sinensis gene	chromosome	Sorghum bicolor gene
Chr01	Misin01G023700.1	1	OQU90701
Chr01	Misin01G032100.1	1	EER93215
Chr01	Misin01G037700.1	1	EER90682
Chr01	Misin01G299600.1	1	EER94595
Chr01	Misin01G494200.1	1	EER92917
Chr01	Misin01G501300.1	1	OQU93335
Chr01	Misin01G432600.1	1	OQU92984
Chr01	Misin01G226900.1	1	OQU91793
Chr01	Misin01G342000.1	1	EER94802
Chr01	Misin01G299600.1	1	OQU93335
Chr01	Misin01G501300.1	1	EER94595
Chr01	Misin01G367800.1	2	EER99924
Chr01	Misin01G032100.1	2	EER96087
Chr01	Misin01G367800.1	3	EES03797
Chr02	Misin02G018600.1	1	EER93215
Chr02	Misin02G019400.1	1	OQU90761
Chr02	Misin02G023100.1	1	EER90682
Chr02	Misin02G048900.1	1	EER93360
Chr02	Misin02G265200.1	1	EER94455
Chr02	Misin02G141400.1	1	EER93792
Chr02	Misin02G485800.1	1	EER95621
Chr02	Misin02G286800.1	1	OQU93335
Chr02	Misin02G499400.1	1	EER94595
Chr02	Misin02G499400.1	1	OQU93335
Chr02	Misin02G286800.1	1	EER94595
Chr02	Misin02G359000.1	1	EER92328
Chr02	Misin02G018600.1	2	EER96087
Chr02	Misin02G048900.1	2	EER95852
Chr03	Misin03G018100.1	1	EER93360
Chr03	Misin03G220900.1	2	EER97018
Chr03	Misin03G364100.1	2	EER97754
Chr03	Misin03G164500.1	2	EER98891
Chr03	Misin03G165300.1	2	OQU89481
Chr03	Misin03G209100.1	2	EER96845
Chr03	Misin03G257000.1	2	KXG36156
Chr03	Misin03G252100.1	2	OQU89927
Chr03	Misin03G203500.1	2	EER96845
Chr03	Misin03G078100.1	2	EER96166
Chr03	Misin03G164500.1	7	OQU80504
Chr03	Misin03G165300.1	7	EES13897
Chr03	Misin03G220900.1	7	OQU80816
Chr04	Misin04G398400.1	1	EER92326
Chr04	Misin04G398900.1	1	EER92328
Chr04	Misin04G083600.1	1	EER93215
Chr04	Misin04G234100.1	2	EER99125
Chr04	Misin04G242600.1	2	EER97018
Chr04	Misin04G272900.1	2	KXG36156
Chr04	Misin04G277600.1	2	OQU89927
Chr04	Misin04G398400.1	2	EER99924
Chr04	Misin04G398900.1	2	EER97754
Chr04	Misin04G192000.1	2	OQU89481
Chr04	Misin04G042200.1	2	EER95852
Chr04	Misin04G232700.1	2	KXG35937
Chr04	Misin04G398400.1	5	EES07907
Chr04	Misin04G398900.1	5	EES07908
Chr04	Misin04G242600.1	7	OQU80816
Chr04	Misin04G193400.1	7	OQU80504
Chr04	Misin04G192000.1	7	EES13897
Chr05	Misin05G005800.1	3	EER99985
Chr05	Misin05G036900.1	3	EES00142
Chr05	Misin05G309800.1	3	EES03797
Chr05	Misin05G118600.1	3	KXG32209
Chr05	Misin05G092000.1	3	EES02651
Chr05	Misin05G092200.1	3	KXG32136
Chr05	Misin05G327600.1	3	EES01799
Chr05	Misin05G220900.1	3	OQU87308
Chr05	Misin05G218000.1	3	OQU87320
Chr05	Misin05G217900.1	3	EES03431
Chr05	Misin05G407400.1	3	EES01998
Chr05	Misin05G395100.1	3	KXG34098
Chr05	Misin05G089800.1	3	OQU86598
Chr05	Misin05G362100.1	3	EES01882
Chr05	Misin05G309800.1	3	EES01647
Chr05	Misin05G308400.1	3	EES03797
Chr05	Misin05G220900.1	9	EES18675
Chr05	Misin05G327600.1	9	KXG22106
Chr05	Misin05G362100.1	9	EES19541
Chr05	Misin05G036900.1	9	KXG21498
Chr06	Misin06G300300.1	3	EES01647
Chr06	Misin06G301900.1	3	EES03797
Chr06	Misin06G349300.1	3	KXG33829
Chr06	Misin06G351600.1	3	EES01882
Chr06	Misin06G276400.1	3	EES01531
Chr06	Misin06G327200.1	3	EES01799
Chr06	Misin06G405000.1	3	KXG34098
Chr06	Misin06G374300.1	3	EES01998
Chr06	Misin06G053700.1	3	EES02626
Chr06	Misin06G051200.1	3	EES02651
Chr06	Misin06G220200.1	3	OQU87308
Chr06	Misin06G217200.1	3	OQU87320
Chr06	Misin06G217100.1	3	EES01249
Chr06	Misin06G051200.1	3	EES02626
Chr06	Misin06G301900.1	5	EES07907
Chr06	Misin06G220200.1	9	EES18675
Chr06	Misin06G351600.1	9	EES19541
Chr06	Misin06G349300.1	9	KXG22031
Chr07	Misin07G109700.1	10	OQU76499
Chr07	Misin07G304200.1	2	EER98891
Chr07	Misin07G301800.1	2	OQU89481
Chr07	Misin07G261200.1	2	EER97018
Chr07	Misin07G534800.1	4	EES07725
Chr07	Misin07G547600.1	4	EES06041
Chr07	Misin07G481000.1	4	EES07261
Chr07	Misin07G382300.1	4	EES05316
Chr07	Misin07G109700.1	4	EES04857
Chr07	Misin07G411200.1	4	EES05451
Chr07	Misin07G451100.1	4	KXG30965
Chr07	Misin07G357800.1	4	KXG30407
Chr07	Misin07G411200.1	6	KXG26719
Chr07	Misin07G425100.1	6	OQU82026
Chr07	Misin07G134600.1	7	EES13494
Chr07	Misin07G261200.1	7	OQU80816
Chr07	Misin07G271400.1	7	OQU80699
Chr07	Misin07G233400.1	7	EES14261
Chr07	Misin07G231300.1	7	EES14261
Chr07	Misin07G304200.1	7	OQU80504
Chr07	Misin07G301800.1	7	EES13897
Chr07	Misin07G194900.1	7	KXG24274
Chr07	Misin07G165900.1	7	OQU79937
Chr07	Misin07G195200.1	7	OQU79754
Chr08	Misin08G284800.1	10	OQU76214
Chr08	Misin08G107300.1	10	OQU76499
Chr08	Misin08G164000.1	4	KXG30407
Chr08	Misin08G107300.1	4	EES04857
Chr08	Misin08G318600.1	4	EES07725
Chr08	Misin08G334000.1	4	EES06041
Chr08	Misin08G247300.1	4	KXG30965
Chr08	Misin08G220200.1	4	KXG31125
Chr08	Misin08G182400.1	4	EES07088
Chr08	Misin08G270800.1	4	EES07261
Chr08	Misin08G220200.1	6	OQU82026
Chr08	Misin08G164000.1	6	KXG26346
Chr09	Misin09G002600.1	5	EES07907
Chr09	Misin09G002700.1	5	EES07908
Chr09	Misin09G016700.1	5	OQU82837
Chr09	Misin09G041800.1	5	KXG27768
Chr09	Misin09G053900.1	5	OQU82996
Chr09	Misin09G049100.1	5	OQU83033
Chr09	Misin09G002600.1	8	EES16571
Chr10	Misin10G045900.1	5	OQU82996
Chr10	Misin10G046000.1	5	KXG27891
Chr10	Misin10G014500.1	5	OQU82837
Chr10	Misin10G025800.1	5	KXG27768
Chr10	Misin10G010300.1	5	EES07907
Chr10	Misin10G010200.1	5	EES07908
Chr10	Misin10G010300.1	8	EES16571
Chr11	Misin11G114200.1	4	EES07088
Chr11	Misin11G084000.1	4	KXG30407
Chr11	Misin11G143200.1	4	EES05451
Chr11	Misin11G156500.1	4	KXG31125
Chr11	Misin11G114200.1	6	OQU81795
Chr11	Misin11G143200.1	6	KXG26719
Chr11	Misin11G084000.1	6	KXG26346
Chr11	Misin11G156500.1	6	OQU82026
Chr11	Misin11G097300.1	6	EES10946
Chr11	Misin11G268100.1	6	EES13158
Chr11	Misin11G170400.1	6	OQU82114
Chr11	Misin11G215200.1	7	EES13494
Chr12	Misin12G106800.1	4	EES05316
Chr12	Misin12G148500.1	4	EES05451
Chr12	Misin12G158800.1	4	KXG31125
Chr12	Misin12G092300.1	6	EES12234
Chr12	Misin12G106800.1	6	EES10946
Chr12	Misin12G143700.1	6	OQU81923
Chr12	Misin12G148500.1	6	KXG26719
Chr12	Misin12G202300.1	6	OQU82346
Chr12	Misin12G158800.1	6	OQU82026
Chr12	Misin12G118000.1	6	OQU81787
Chr12	Misin12G086100.1	6	KXG26346
Chr13	Misin13G112200.1	2	EER98891
Chr13	Misin13G114500.1	2	OQU89481
Chr13	Misin13G112200.1	7	OQU80504
Chr13	Misin13G114500.1	7	EES13897
Chr13	Misin13G145100.1	7	OQU80699
Chr13	Misin13G030900.1	7	OQU79937
Chr13	Misin13G010600.1	7	KXG24274
Chr13	Misin13G056900.1	7	EES13494
Chr13	Misin13G160800.1	7	OQU80816
Chr14	Misin14G160500.1	8	OQU79579
Chr14	Misin14G085900.1	8	EES17006
Chr14	Misin14G023200.1	8	EES16571
Chr15	Misin15G107000.1	8	EES17006
Chr15	Misin15G008300.1	8	KXG22861
Chr15	Misin15G175500.1	8	OQU79579
Chr15	Misin15G061000.1	8	OQU78838
Chr16	Misin16G227700.1	3	OQU87308
Chr16	Misin16G144500.1	3	KXG33829
Chr16	Misin16G149900.1	3	EES01799
Chr16	Misin16G144500.1	9	KXG22031
Chr16	Misin16G145900.1	9	KXG22035
Chr16	Misin16G227700.1	9	EES18675
Chr16	Misin16G149900.1	9	KXG22106
Chr16	Misin16G117100.1	9	OQU77912
Chr16	Misin16G245200.1	9	KXG22610
Chr17	Misin17G240600.1	3	OQU87308
Chr17	Misin17G157400.1	3	EES01799
Chr17	Misin17G085700.1	3	EES00142
Chr17	Misin17G240600.1	9	EES18675
Chr17	Misin17G255700.1	9	KXG22610
Chr17	Misin17G085700.1	9	KXG21498
Chr17	Misin17G097200.1	9	EES17917
Chr17	Misin17G157400.1	9	KXG22106
Chr18	Misin18G276200.1	10	KXG20943
Chr18	Misin18G118800.1	10	OQU76214
Chr18	Misin18G154700.1	10	OQU76499
Chr18	Misin18G154700.1	4	EES04857
Chr19	Misin19G003800.1	10	EER87676
Chr19	Misin19G006900.1	10	OQU75680
Chr19	Misin19G160300.1	10	OQU76578
Chr19	Misin19G257400.1	10	KXG20943
Chr19	Misin19G150700.1	4	EES04857

## Sheet: Miscanthus-Saccharum
Supplementary Table S3.The number of homologous pairs between Miscanthus sinensis and Saccharum spontaneum
chromosome	Miscanthus sinensis gene	chromosome	Saccharum spontaneum gene
Chr01	Misin01G506400.1	1A	Sspon.01G0001190-1A-mRNA-1
Chr01	Misin01G494200.1	1A	Sspon.01G0001940-1A-mRNA-1
Chr01	Misin01G157900.1	1B	Sspon.01G0023640-2B-mRNA-1
Chr01	Misin01G506400.1	1B	Sspon.01G0001190-2B-mRNA-1
Chr01	Misin01G494200.1	1B	Sspon.01G0001940-2B-mRNA-1
Chr01	Misin01G432600.1	1B	Sspon.01G0007700-2B-mRNA-1
Chr01	Misin01G157900.1	1C	Sspon.01G0023640-3C-mRNA-1
Chr01	Misin01G501300.1	1C	Sspon.01G0013390-2P-mRNA-1
Chr01	Misin01G299600.1	1D	Sspon.01G0013390-3D-mRNA-1
Chr01	Misin01G367800.1	1D	Sspon.01G0008870-4D-mRNA-1
Chr01	Misin01G367500.1	1D	Sspon.01G0008840-3P-mRNA-1
Chr01	Misin01G494200.1	1D	Sspon.01G0001940-3D-mRNA-1
Chr01	Misin01G432600.1	1D	Sspon.01G0007340-3D-mRNA-1
Chr01	Misin01G342000.1	1D	Sspon.01G0010550-3D-mRNA-1
Chr02	Misin02G506300.1	1A	Sspon.01G0001940-1A-mRNA-1
Chr02	Misin02G146000.1	1A	Sspon.01G0023330-1A-mRNA-1
Chr02	Misin02G356000.1	1A	Sspon.01G0008870-1A-mRNA-1
Chr02	Misin02G286800.1	1A	Sspon.01G0013390-1A-mRNA-1
Chr02	Misin02G286800.1	1B	Sspon.01G0034390-1B-mRNA-1
Chr02	Misin02G499400.1	1C	Sspon.01G0013390-2P-mRNA-1
Chr02	Misin02G141400.1	1C	Sspon.01G0023640-3C-mRNA-1
Chr02	Misin02G286800.1	1C	Sspon.01G0013390-2P-mRNA-1
Chr02	Misin02G141400.1	1D	Sspon.01G0023640-4D-mRNA-1
Chr02	Misin02G359000.1	1D	Sspon.01G0008840-3P-mRNA-1
Chr02	Misin02G018600.1	2C	Sspon.02G0022250-3C-mRNA-1
Chr02	Misin02G018600.1	2D	Sspon.02G0022250-4D-mRNA-1
Chr03	Misin03G257000.1	2A	Sspon.02G0008330-1A-mRNA-1
Chr03	Misin03G063600.1	2A	Sspon.02G0022250-1A-mRNA-1
Chr03	Misin03G364100.1	2A	Sspon.01G0008840-1P-mRNA-1
Chr03	Misin03G018100.1	2B	Sspon.01G0029280-5P-mRNA-1
Chr03	Misin03G257000.1	2B	Sspon.02G0036100-1B-mRNA-1
Chr03	Misin03G220900.1	2B	Sspon.02G0010630-2B-mRNA-1
Chr03	Misin03G214700.1	2B	Sspon.02G0011250-1P-mRNA-1
Chr03	Misin03G364100.1	2B	Sspon.01G0008840-2P-mRNA-1
Chr03	Misin03G257000.1	2C	Sspon.02G0036100-2C-mRNA-1
Chr03	Misin03G364100.1	2D	Sspon.01G0008840-4P-mRNA-1
Chr04	Misin04G398900.1	1A	Sspon.01G0008840-1A-mRNA-1
Chr04	Misin04G398400.1	1A	Sspon.01G0008870-1A-mRNA-1
Chr04	Misin04G398900.1	1D	Sspon.01G0008840-3P-mRNA-1
Chr04	Misin04G272900.1	2A	Sspon.02G0008330-1A-mRNA-1
Chr04	Misin04G042200.1	2B	Sspon.01G0029280-5P-mRNA-1
Chr04	Misin04G272900.1	2B	Sspon.02G0036100-1B-mRNA-1
Chr04	Misin04G242600.1	2B	Sspon.02G0010630-2B-mRNA-1
Chr04	Misin04G234100.1	2B	Sspon.02G0011250-1P-mRNA-1
Chr04	Misin04G232700.1	2B	Sspon.02G0011260-2B-mRNA-1
Chr04	Misin04G398900.1	2B	Sspon.01G0008840-2P-mRNA-1
Chr04	Misin04G272900.1	2C	Sspon.02G0036100-2C-mRNA-1
Chr04	Misin04G398900.1	2D	Sspon.01G0008840-4P-mRNA-1
Chr04	Misin04G234100.1	2D	Sspon.02G0011250-4D-mRNA-1
Chr05	Misin05G089800.1	3A	Sspon.03G0017800-1A-mRNA-1
Chr05	Misin05G407400.1	3A	Sspon.03G0000160-1A-mRNA-1
Chr05	Misin05G005800.1	3A	Sspon.03G0025270-1A-mRNA-1
Chr05	Misin05G217900.1	3B	Sspon.03G0031890-1B-mRNA-1
Chr05	Misin05G089800.1	3B	Sspon.03G0017800-2B-mRNA-1
Chr05	Misin05G036900.1	3B	Sspon.03G0022860-1P-mRNA-1
Chr05	Misin05G118600.1	3B	Sspon.03G0017190-1P-mRNA-1
Chr05	Misin05G217900.1	3C	Sspon.03G0011440-2C-mRNA-1
Chr05	Misin05G309800.1	3C	Sspon.03G0040250-1P-mRNA-1
Chr05	Misin05G036900.1	3C	Sspon.03G0022860-3C-mRNA-1
Chr05	Misin05G118600.1	3C	Sspon.03G0017190-3C-mRNA-1
Chr05	Misin05G281800.1	3C	Sspon.03G0040660-2P-mRNA-1
Chr05	Misin05G308400.1	3C	Sspon.02G0020600-3C-mRNA-1
Chr05	Misin05G220900.1	3D	Sspon.03G0009960-4D-mRNA-1
Chr05	Misin05G327600.1	7A	Sspon.03G0002180-1P-mRNA-1
Chr05	Misin05G362100.1	7A	Sspon.03G0001670-1P-mRNA-1
Chr06	Misin06G374300.1	3A	Sspon.03G0000160-1A-mRNA-1
Chr06	Misin06G349300.1	3A	Sspon.03G0001860-1A-mRNA-1
Chr06	Misin06G217100.1	3B	Sspon.03G0031890-1B-mRNA-1
Chr06	Misin06G217100.1	3C	Sspon.03G0011440-2C-mRNA-1
Chr06	Misin06G349300.1	3C	Sspon.03G0001860-3C-mRNA-1
Chr06	Misin06G273000.1	3C	Sspon.03G0040660-2P-mRNA-1
Chr06	Misin06G220200.1	3D	Sspon.03G0009960-4D-mRNA-1
Chr06	Misin06G351600.1	7A	Sspon.03G0001670-1P-mRNA-1
Chr06	Misin06G349300.1	7B	Sspon.03G0001860-2B-mRNA-1
Chr06	Misin06G351600.1	7B	Sspon.03G0001670-2B-mRNA-1
Chr06	Misin06G349300.1	7C	Sspon.03G0001860-1P-mRNA-1
Chr07	Misin07G481000.1	4A	Sspon.04G0003490-1A-mRNA-1
Chr07	Misin07G109700.1	4A	Sspon.04G0014100-1A-mRNA-1
Chr07	Misin07G425100.1	4B	Sspon.04G0007420-2B-mRNA-1
Chr07	Misin07G109700.1	4B	Sspon.04G0014100-2B-mRNA-1
Chr07	Misin07G382300.1	4B	Sspon.04G0009710-2B-mRNA-1
Chr07	Misin07G425100.1	4C	Sspon.04G0007420-3C-mRNA-1
Chr07	Misin07G411200.1	4C	Sspon.05G0013150-1P-mRNA-1
Chr07	Misin07G411200.1	5B	Sspon.05G0013150-2B-mRNA-1
Chr07	Misin07G382300.1	5B	Sspon.04G0009710-3P-mRNA-1
Chr07	Misin07G425100.1	5D	Sspon.05G0006290-4D-mRNA-1
Chr07	Misin07G411200.1	5D	Sspon.05G0013150-4D-mRNA-1
Chr07	Misin07G165900.1	6A	Sspon.06G0010940-1A-mRNA-1
Chr07	Misin07G134600.1	6A	Sspon.06G0009610-1A-mRNA-1
Chr07	Misin07G304200.1	6B	Sspon.06G0005910-2B-mRNA-1
Chr07	Misin07G231300.1	6B	Sspon.06G0001780-2B-mRNA-1
Chr07	Misin07G165900.1	6B	Sspon.06G0010940-2B-mRNA-1
Chr07	Misin07G261200.1	6C	Sspon.06G0001130-2C-mRNA-1
Chr07	Misin07G195200.1	6C	Sspon.06G0013480-3C-mRNA-1
Chr07	Misin07G249700.1	6C	Sspon.06G0003890-3C-mRNA-1
Chr07	Misin07G304200.1	6D	Sspon.06G0005910-3D-mRNA-1
Chr07	Misin07G165900.1	6D	Sspon.06G0010940-4D-mRNA-1
Chr07	Misin07G261200.1	6D	Sspon.06G0001130-3D-mRNA-1
Chr08	Misin08G182400.1	4A	Sspon.04G0009100-1A-mRNA-1
Chr08	Misin08G107300.1	4A	Sspon.04G0014100-1A-mRNA-1
Chr08	Misin08G220200.1	4A	Sspon.04G0007420-1A-mRNA-1
Chr08	Misin08G220200.1	4B	Sspon.04G0007420-2B-mRNA-1
Chr08	Misin08G107300.1	4B	Sspon.04G0014100-2B-mRNA-1
Chr08	Misin08G270800.1	4C	Sspon.04G0003490-2C-mRNA-1
Chr08	Misin08G220200.1	4C	Sspon.04G0007420-3C-mRNA-1
Chr08	Misin08G182400.1	4D	Sspon.04G0009100-3D-mRNA-1
Chr08	Misin08G164000.1	4D	Sspon.04G0010300-3D-mRNA-1
Chr08	Misin08G220200.1	5B	Sspon.05G0006290-2B-mRNA-1
Chr08	Misin08G164000.1	5C	Sspon.05G0032850-1C-mRNA-1
Chr08	Misin08G220200.1	5D	Sspon.05G0006290-4D-mRNA-1
Chr08	Misin08G164000.1	5D	Sspon.05G0032850-2D-mRNA-1
Chr08	Misin08G284800.1	8A	Sspon.08G0010220-1A-mRNA-1
Chr08	Misin08G284800.1	8B	Sspon.08G0010220-2B-mRNA-1
Chr09	Misin09G041800.1	5A	Sspon.05G0019180-1A-mRNA-1
Chr09	Misin09G016700.1	5A	Sspon.05G0020040-1A-mRNA-1
Chr09	Misin09G002600.1	5A	Sspon.05G0020650-1A-mRNA-1
Chr09	Misin09G041800.1	5B	Sspon.05G0019180-2B-mRNA-1
Chr09	Misin09G053900.1	5B	Sspon.05G0029330-1B-mRNA-1
Chr09	Misin09G041800.1	5C	Sspon.05G0019180-3C-mRNA-1
Chr09	Misin09G002600.1	5C	Sspon.05G0020650-3C-mRNA-1
Chr09	Misin09G041800.1	5D	Sspon.05G0019180-4D-mRNA-1
Chr09	Misin09G016700.1	5D	Sspon.05G0020040-2D-mRNA-1
Chr10	Misin10G010300.1	5A	Sspon.05G0020650-1A-mRNA-1
Chr10	Misin10G025800.1	5A	Sspon.05G0019180-1A-mRNA-1
Chr10	Misin10G014500.1	5A	Sspon.05G0020040-1A-mRNA-1
Chr10	Misin10G010200.1	5B	Sspon.05G0020640-2B-mRNA-1
Chr10	Misin10G046000.1	5B	Sspon.05G0029330-1B-mRNA-1
Chr10	Misin10G025800.1	5B	Sspon.05G0019180-2B-mRNA-1
Chr10	Misin10G025800.1	5C	Sspon.05G0019180-3C-mRNA-1
Chr10	Misin10G025800.1	5D	Sspon.05G0019180-4D-mRNA-1
Chr10	Misin10G014500.1	5D	Sspon.05G0020040-2D-mRNA-1
Chr10	Misin10G010300.1	7B	Sspon.05G0020650-1P-mRNA-1
Chr11	Misin11G156500.1	4C	Sspon.04G0007420-3C-mRNA-1
Chr11	Misin11G143200.1	4C	Sspon.05G0013150-1P-mRNA-1
Chr11	Misin11G114200.1	5A	Sspon.05G0008910-1A-mRNA-1
Chr11	Misin11G143200.1	5B	Sspon.05G0013150-2B-mRNA-1
Chr11	Misin11G215200.1	5B	Sspon.05G0023210-1B-mRNA-1
Chr11	Misin11G156500.1	5B	Sspon.05G0006290-2B-mRNA-1
Chr11	Misin11G097300.1	5B	Sspon.04G0009710-3P-mRNA-1
Chr11	Misin11G143200.1	5C	Sspon.05G0013150-3C-mRNA-1
Chr11	Misin11G097300.1	5C	Sspon.04G0009710-4P-mRNA-1
Chr11	Misin11G143200.1	5D	Sspon.05G0013150-4D-mRNA-1
Chr11	Misin11G084000.1	5D	Sspon.05G0032850-2D-mRNA-1
Chr11	Misin11G156500.1	5D	Sspon.05G0006290-4D-mRNA-1
Chr11	Misin11G097300.1	5D	Sspon.04G0009710-5P-mRNA-1
Chr12	Misin12G148500.1	4C	Sspon.05G0013150-1P-mRNA-1
Chr12	Misin12G118000.1	5A	Sspon.05G0009100-1A-mRNA-1
Chr12	Misin12G158800.1	5B	Sspon.05G0006290-2B-mRNA-1
Chr12	Misin12G106800.1	5B	Sspon.04G0009710-3P-mRNA-1
Chr12	Misin12G148500.1	5B	Sspon.05G0013150-2B-mRNA-1
Chr12	Misin12G202300.1	5C	Sspon.05G0023210-2C-mRNA-1
Chr12	Misin12G148500.1	5C	Sspon.05G0013150-3C-mRNA-1
Chr12	Misin12G106800.1	5C	Sspon.04G0009710-4P-mRNA-1
Chr12	Misin12G086100.1	5C	Sspon.05G0032850-1C-mRNA-1
Chr12	Misin12G158800.1	5D	Sspon.05G0006290-4D-mRNA-1
Chr12	Misin12G148500.1	5D	Sspon.05G0013150-4D-mRNA-1
Chr12	Misin12G202300.1	6A	Sspon.06G0009610-1A-mRNA-1
Chr13	Misin13G056900.1	6A	Sspon.06G0009610-1A-mRNA-1
Chr13	Misin13G030900.1	6A	Sspon.06G0010940-1A-mRNA-1
Chr13	Misin13G156000.1	6A	Sspon.06G0003890-1A-mRNA-1
Chr13	Misin13G008600.1	6A	Sspon.06G0012880-1A-mRNA-1
Chr13	Misin13G112200.1	6B	Sspon.06G0005910-2B-mRNA-1
Chr13	Misin13G030900.1	6B	Sspon.06G0010940-2B-mRNA-1
Chr13	Misin13G008600.1	6B	Sspon.06G0012880-2B-mRNA-1
Chr13	Misin13G160800.1	6C	Sspon.06G0001130-2C-mRNA-1
Chr13	Misin13G112200.1	6D	Sspon.06G0005910-3D-mRNA-1
Chr13	Misin13G030900.1	6D	Sspon.06G0010940-4D-mRNA-1
Chr13	Misin13G160800.1	6D	Sspon.06G0001130-3D-mRNA-1
Chr14	Misin14G085900.1	2A	Sspon.02G0027090-1A-mRNA-1
Chr14	Misin14G085900.1	2B	Sspon.02G0027090-2B-mRNA-1
Chr14	Misin14G023200.1	7B	Sspon.05G0020650-1P-mRNA-1
Chr14	Misin14G058200.1	7C	Sspon.07G0019480-2C-mRNA-1
Chr14	Misin14G023200.1	7C	Sspon.05G0020650-2P-mRNA-1
Chr14	Misin14G023200.1	7D	Sspon.05G0020650-3P-mRNA-1
Chr15	Misin15G107000.1	2A	Sspon.02G0027090-1A-mRNA-1
Chr15	Misin15G175500.1	2A	Sspon.02G0031110-1A-mRNA-1
Chr15	Misin15G107000.1	2B	Sspon.02G0027090-2B-mRNA-1
Chr15	Misin15G175500.1	2C	Sspon.02G0031110-2C-mRNA-1
Chr15	Misin15G093800.1	7A	Sspon.07G0020380-1A-mRNA-1
Chr15	Misin15G008300.1	7B	Sspon.07G0017230-2B-mRNA-1
Chr15	Misin15G093800.1	7C	Sspon.07G0020380-2C-mRNA-1
Chr15	Misin15G061000.1	7C	Sspon.07G0019480-2C-mRNA-1
Chr15	Misin15G005800.1	7C	Sspon.07G0034910-1C-mRNA-1
Chr16	Misin16G010700.1	1A	Sspon.01G0032280-1A-mRNA-1
Chr16	Misin16G145900.1	7A	Sspon.07G0007590-1A-mRNA-1
Chr16	Misin16G149900.1	7A	Sspon.03G0002180-1P-mRNA-1
Chr16	Misin16G145900.1	7B	Sspon.07G0007590-2B-mRNA-1
Chr16	Misin16G144500.1	7B	Sspon.03G0001860-2B-mRNA-1
Chr16	Misin16G145900.1	7C	Sspon.07G0007590-1T-mRNA-1
Chr16	Misin16G144500.1	7C	Sspon.03G0001860-1P-mRNA-1
Chr17	Misin17G085700.1	3C	Sspon.03G0022860-3C-mRNA-1
Chr17	Misin17G240600.1	3D	Sspon.03G0009960-4D-mRNA-1
Chr17	Misin17G255700.1	7A	Sspon.07G0001320-1A-mRNA-1
Chr17	Misin17G157400.1	7A	Sspon.03G0002180-1P-mRNA-1
Chr17	Misin17G085700.1	7A	Sspon.07G0011330-1A-mRNA-1
Chr17	Misin17G255700.1	7B	Sspon.07G0001320-2B-mRNA-1
Chr17	Misin17G145400.1	7B	Sspon.03G0001860-2B-mRNA-1
Chr17	Misin17G124400.1	7B	Sspon.07G0024330-1P-mRNA-1
Chr17	Misin17G255700.1	7D	Sspon.07G0001320-4D-mRNA-1
Chr17	Misin17G086100.1	7D	Sspon.07G0036500-1D-mRNA-1
Chr18	Misin18G118800.1	8A	Sspon.08G0010220-1A-mRNA-1
Chr18	Misin18G118800.1	8B	Sspon.08G0010220-2B-mRNA-1
Chr18	Misin18G165900.1	8B	Sspon.08G0020420-1B-mRNA-1
Chr18	Misin18G154700.1	8C	Sspon.08G0007990-3C-mRNA-1
Chr18	Misin18G098700.1	8D	Sspon.08G0029670-1D-mRNA-1
Chr19	Misin19G150700.1	4A	Sspon.04G0014100-1A-mRNA-1
Chr19	Misin19G150700.1	4B	Sspon.04G0014100-2B-mRNA-1
Chr19	Misin19G006900.1	8A	Sspon.08G0013060-1A-mRNA-1
Chr19	Misin19G257400.1	8A	Sspon.08G0000770-1A-mRNA-1
Chr19	Misin19G117200.1	8B	Sspon.08G0010260-2B-mRNA-1
Chr19	Misin19G257400.1	8C	Sspon.08G0000770-2C-mRNA-1
Chr19	Misin19G160300.1	8C	Sspon.08G0020420-2C-mRNA-1
Chr19	Misin19G150700.1	8C	Sspon.08G0007990-3C-mRNA-1
Chr19	Misin19G257400.1	8D	Sspon.08G0000770-1P-mRNA-1
Chr19	Misin19G006900.1	8D	Sspon.08G0013060-2D-mRNA-1
